# Supplementary material for: Silver Nanoparticles Induce a Triclosan-Like Antibacterial Action Mechanism in Multi-Drug Resistant Klebsiella pneumoniae
Source: Front Microbiol. 2021 Feb 15;12:638640. doi: 10.3389/fmicb.2021.638640 (PMC7917072; doi:10.3389/fmicb.2021.638640)
Supplement: Supplementary file 1 [file Data_Sheet_1.xlsx]

## Sheet: WS-1
WS-1. Differential expression of all K. pneumoniae MGH 78578 genes during exposure to L-Ag NPs both at 5 and 30 min.
							Differential Expression (log2F) 5 min	Differential Expression (log2F) 30 min	5 min analysis data					30 min analysis data
SYS_ID	Old_name	Old_ID	Statistical Significance - 5 min	Statistical Significance - 30 min	Differemtial Expression - 5 min	Differemtial Expression - 30 min			AveExpr	t	P.Value	adj.P.Val	B	AveExpr	t	P.Value	adj.P.Val	B	Chro	strand	start	end	Length	Coding	Name	Product
KPN_RS00005			√	√			-0.443529	-0.437593	3.54371	-3.44988	0.00626349	0.0102547	-3.64012	3.54804	-3.20784	0.010586	0.0157395	-3.97226	KPN	+	21	137	117	CDS	KPN_RS00005	hypothetical protein
KPN_RS00010	thrA	KPN_00002	√	√			1.49367	1.37019	6.78714	19.7287	2.59247e-09	2.14982e-08	11.6002	7.01899	14.7924	1.1677e-07	5.47755e-07	7.77458	KPN	+	340	2802	2463	CDS	KPN_RS00010	bifunctional aspartate kinase/homoserine dehydrogenase I
KPN_RS00015	thrB	KPN_00003	√	√			1.14271	1.0938	6.2973	16.1081	1.84587e-08	1.101e-07	9.52089	6.58306	13.9318	1.96985e-07	8.51006e-07	7.25312	KPN	+	2804	3733	930	CDS	KPN_RS00015	homoserine kinase
KPN_RS00020	thrC	KPN_00004	√	√			1.11777	0.822921	6.97012	16.073	1.88497e-08	1.12197e-07	9.42119	7.15191	9.73858	4.20206e-06	1.22273e-05	3.82595	KPN	+	3737	5017	1281	CDS	KPN_RS00020	threonine synthase
KPN_RS00025	KPN_00005	KPN_00005	√	√			-1.56424	-1.30636	1.69318	-6.79345	4.87275e-05	0.000116325	2.01219	2.32649	-6.7784	7.79347e-05	0.000170777	1.54426	KPN	+	5354	5710	357	CDS	KPN_RS00025	hypothetical protein
KPN_RS00030	yaaA	KPN_00006	√	√			1.03983	2.0852	6.27983	13.0233	1.40381e-07	6.11896e-07	7.31759	7.03269	25.988	7.86586e-10	9.98517e-09	13.203	KPN	-	5779	6552	774	CDS	KPN_RS00030	peroxide stress protein YaaA
KPN_RS00035	yaaJ	KPN_00007		√			-0.0822652	-0.626955	5.8556	-1.14507	0.278948	0.327702	-7.76125	6.21023	-6.54396	0.000102081	0.000219265	0.47484	KPN	-	6630	8060	1431	CDS	KPN_RS00035	sodium:alanine symporter family protein
KPN_RS00040	talB	KPN_00008	√	√			1.88634	2.09708	10.2094	22.5844	6.92918e-10	7.49891e-09	12.8433	10.7792	38.3509	2.37287e-11	8.58883e-10	16.7271	KPN	+	8263	9216	954	CDS	KPN_RS00040	transaldolase
KPN_RS00045	mogA	KPN_00009	√	√			0.401944	0.220605	7.41743	6.72046	5.3311e-05	0.000126422	0.738477	7.78166	2.46783	0.0354968	0.0483244	-5.92746	KPN	+	9316	9903	588	CDS	KPN_RS00045	molybdopterin adenylyltransferase
KPN_RS00050	proP	KPN_00010	√	√			-0.764561	-0.5436	5.79037	-9.53963	2.5177e-06	7.81872e-06	4.24862	6.3641	-6.59969	9.56797e-05	0.000206426	0.521128	KPN	+	10023	11327	1305	CDS	KPN_RS00050	MFS transporter
KPN_RS00055	yaaH	KPN_00011		√			-0.157216	-3.38404	5.71753	-1.92665	0.0830088	0.10996	-6.68045	4.58907	-26.4973	6.6096e-10	8.72109e-09	13.5686	KPN	-	11390	11956	567	CDS	KPN_RS00055	hypothetical protein
KPN_RS00060	yaaW	KPN_00012	√				-1.33147	-0.449115	0.47461	-3.25829	0.00864294	0.0138416	-3.07874	1.29392	-1.83631	0.0992268	0.124428	-5.61785	KPN	-	12045	12794	750	CDS	KPN_RS00060	hypothetical protein
KPN_RS00065	yaaI	KPN_00013	√	√			-1.57784	-1.43578	0.359155	-4.34603	0.00146614	0.002687	-1.2208	1.25054	-5.73475	0.00027323	0.000536544	0.451427	KPN	-	12822	13226	405	CDS	KPN_RS00065	hypothetical protein
KPN_RS00070	dnaK	KPN_00014	√	√			4.94631	2.65461	11.1844	95.0713	4.56165e-16	7.53012e-13	27.5139	11.9849	54.0124	1.07497e-12	1.3776e-10	19.9478	KPN	+	13612	15528	1917	CDS	KPN_RS00070	molecular chaperone DnaK
KPN_RS00075	dnaJ	KPN_00015	√	√			2.71656	1.32264	8.15096	46.8237	5.19987e-13	4.88696e-11	20.5852	9.24582	16.9971	3.44582e-08	1.98429e-07	8.90707	KPN	+	15616	16749	1134	CDS	KPN_RS00075	molecular chaperone DnaJ
KPN_RS00080	nhaA	KPN_00016	√	√			6.77727	4.98796	8.18806	94.3736	4.90855e-16	7.53012e-13	26.9597	7.72137	61.4506	3.34408e-13	9.44907e-11	20.991	KPN	+	16927	18102	1176	CDS	nhaA	Na+/H+ antiporter NhaA
KPN_RS00085	nhaR	KPN_00017	√	√			6.14728	4.60695	7.38547	74.0386	5.48688e-15	1.95955e-12	24.8153	6.98438	49.5456	2.34686e-12	2.27876e-10	19.1329	KPN	+	18157	19053	897	CDS	KPN_RS00085	transcriptional activator NhaR
KPN_RS00090			√	√			6.13735	4.60754	1.74442	16.2243	1.7224e-08	1.04259e-07	9.9178	1.45595	14.3622	1.51104e-07	6.75117e-07	8.06441	KPN	+	19063	19176	114	CDS	KPN_RS00090	hypothetical protein
KPN_RS00095			√	√			-1.82359	-2.4638	10.5987	-23.7864	4.16993e-10	4.96408e-09	13.3809	10.1316	-40.6949	1.38911e-11	6.06341e-10	17.3186	KPN	-	19173	19436	264	CDS	KPN_RS00095	30S ribosomal protein S20
KPN_RS00100	ribF	KPN_00020	√	√			0.260075	0.572905	8.50607	4.58486	0.00101348	0.00191372	-2.4811	8.83969	8.7555	1.01387e-05	2.69324e-05	2.6943	KPN	+	19766	20704	939	CDS	KPN_RS00100	bifunctional riboflavin kinase/FMN adenylyltransferase
KPN_RS00105	ileS	KPN_00021	√	√			0.619988	0.559959	10.3987	11.5628	4.29037e-07	1.637e-06	5.83356	10.5678	10.4449	2.33436e-06	7.29164e-06	4.19498	KPN	+	20748	23564	2817	CDS	KPN_RS00105	isoleucine--tRNA ligase
KPN_RS00110	lspA	KPN_00022	√				-0.153582	-0.117792	7.59513	-2.53673	0.0296116	0.0427456	-5.91425	7.78152	-1.83473	0.0994769	0.124713	-6.92461	KPN	+	23564	24064	501	CDS	KPN_RS00110	lipoprotein signal peptidase
KPN_RS00115	fkpB	KPN_00023	√	√			-0.61226	-0.399695	7.08081	-9.65311	2.26167e-06	7.11853e-06	4.19487	7.46467	-5.93764	0.00021176	0.000427041	-0.494438	KPN	+	24180	24629	450	CDS	KPN_RS00115	peptidyl-prolyl cis-trans isomerase
KPN_RS00120	ispH	KPN_00024	√	√			-0.692697	-0.720653	7.76224	-11.9635	3.12037e-07	1.23001e-06	6.29738	8.11256	-10.0232	3.30181e-06	9.87597e-06	3.98289	KPN	+	24631	25581	951	CDS	KPN_RS00120	4-hydroxy-3-methylbut-2-enyl diphosphate reductase
KPN_RS00125	rihC	KPN_00025	√	√			-1.04897	-0.959112	5.01109	-10.6705	9.03849e-07	3.13799e-06	5.5043	5.5787	-10.1881	2.87891e-06	8.77264e-06	4.47014	KPN	+	25648	26562	915	CDS	KPN_RS00125	non-specific ribonucleoside hydrolase RihC
KPN_RS00130			√	√			-1.28203	-1.6333	2.59598	-6.918	4.18613e-05	0.000101105	1.93155	3.17013	-10.7794	1.78799e-06	5.77003e-06	5.43273	KPN	+	26593	26958	366	CDS	KPN_RS00130	DUF805 domain-containing protein
KPN_RS00135	yeaT	KPN_00027	√	√			0.545797	0.936619	3.32835	3.98968	0.00258079	0.0045171	-2.66333	4.10822	7.85802	2.43679e-05	5.97979e-05	2.4088	KPN	-	26906	27835	930	CDS	KPN_RS00135	transcriptional regulator
KPN_RS00140			√				-0.53038	0.259332	3.01548	-3.90856	0.00294216	0.00509081	-2.71802	3.36959	1.72965	0.117478	0.145375	-6.30857	KPN	+	27928	28557	630	CDS	KPN_RS00140	serine-tRNA(Ala) deacylase AlaX
KPN_RS00145	KPN_00028	KPN_00028					-0.358881	-0.450931	1.415	-1.4852	0.168437	0.208435	-6.24471	2.2711	-2.2739	0.0488237	0.0646118	-5.19953	KPN	-	28563	29267	705	CDS	dpiA	response regulator
KPN_RS00150	KPN_00029	KPN_00029	√	√			-1.42432	-0.939535	0.593536	-4.21061	0.00181396	0.00326232	-1.5039	1.14156	-3.29225	0.00924312	0.0138815	-3.22202	KPN	-	29260	30888	1629	CDS	KPN_RS00150	sensor kinase
KPN_RS00155	dcoB	KPN_00030					0.957822	0.649831	-1.69799	1.76774	0.107666	0.139249	-4.97679	-1.44081	0.983821	0.350709	0.393291	-6.02302	KPN	-	31060	32361	1302	CDS	KPN_RS00155	oxaloacetate decarboxylase subunit beta
KPN_RS00160	KPN_00031	KPN_00031					0.198179	-0.498008	-1.2415	0.414926	0.686992	0.726024	-6.46118	-1.06597	-0.824167	0.430977	0.473782	-6.24938	KPN	-	32377	34143	1767	CDS	KPN_RS00160	oxaloacetate decarboxylase
KPN_RS00170	KPN_00033	KPN_00033					-0.78051	0.230948	-1.34132	-1.50073	0.16444	0.203913	-5.42791	-0.951828	0.547833	0.597024	0.636216	-6.47196	KPN	-	34566	35906	1341	CDS	KPN_RS00170	citrate:sodium symporter
KPN_RS00185	citE2	KPN_00036					-0.863924	0.231763	-0.836605	-1.76315	0.10847	0.140187	-5.18683	0.0853843	0.689664	0.50766	0.550736	-6.62406	KPN	+	37512	38381	870	CDS	KPN_RS00185	citrate lyase subunit beta
KPN_RS00190	citF2	KPN_00037		√			-0.00207465	0.934151	1.34426	-0.00915242	0.992878	0.993806	-7.31809	1.82249	4.04867	0.00284286	0.00466867	-2.16987	KPN	+	38392	39918	1527	CDS	KPN_RS00190	citrate lyase alpha chain
KPN_RS00195	citG2	KPN_00038					0.459248	0.169888	0.163794	1.38098	0.19748	0.240542	-5.9942	1.2611	0.676564	0.515558	0.5584	-6.94665	KPN	+	39937	40845	909	CDS	KPN_RS00195	2-(5''-triphosphoribosyl)-3'-dephosphocoenzyme-A synthase
KPN_RS00200	dapB	KPN_00039	√	√			1.18302	1.13696	6.42598	16.7431	1.27176e-08	8.09126e-08	9.90993	6.75744	13.4333	2.70377e-07	1.10989e-06	6.88503	KPN	+	41074	41895	822	CDS	KPN_RS00200	4-hydroxy-tetrahydrodipicolinate reductase
KPN_RS00205			√				-1.93581	-0.00643736	-1.30522	-2.71325	0.021884	0.0324474	-3.54473	-0.0326328	-0.0184797	0.985656	0.9875	-6.84982	KPN	+	41916	42050	135	CDS	KPN_RS00205	hypothetical protein
KPN_RS00215	carA	KPN_00040	√	√			-1.81398	-1.70211	4.75529	-18.5588	4.69588e-09	3.49387e-08	11.2529	5.66081	-18.3746	1.73036e-08	1.14864e-07	10.0295	KPN	+	42353	43501	1149	CDS	KPN_RS00215	carbamoyl-phosphate synthase small subunit
KPN_RS00220	carB	KPN_00041	√	√			-1.01449	-0.72289	6.96645	-15.6015	2.50948e-08	1.43779e-07	9.10956	7.83376	-8.384	1.44443e-05	3.72009e-05	2.39311	KPN	+	43661	46885	3225	CDS	KPN_RS00220	carbamoyl phosphate synthase large subunit
KPN_RS00225	ygdI	KPN_00042	√				-2.94304	0.0747381	1.19792	-8.4083	7.79128e-06	2.18523e-05	4.12056	2.66492	0.39072	0.70502	0.73593	-7.48343	KPN	+	47055	47288	234	CDS	KPN_RS00225	hypothetical protein
KPN_RS00230	yabF	KPN_00043	√				-0.6309	0.134421	4.06382	-5.8969	0.000154099	0.000337631	0.14753	4.41657	1.06337	0.315096	0.357242	-7.38066	KPN	+	47420	47953	534	CDS	KPN_RS00230	glutathione-regulated potassium-efflux system ancillary protein KefF
KPN_RS00235	kefC	KPN_00044		√			-0.0921335	-0.492608	5.83392	-1.27751	0.230395	0.27599	-7.60394	5.89694	-4.50277	0.00145318	0.00251118	-2.34012	KPN	+	47946	49811	1866	CDS	KPN_RS00235	glutathione-regulated potassium-efflux system protein KefC
KPN_RS00240	folA	KPN_00045	√	√			-1.20586	-0.679768	6.53432	-14.3396	5.62529e-08	2.86451e-07	8.28389	6.47996	-7.24741	4.63023e-05	0.000106822	1.29484	KPN	+	49985	50464	480	CDS	folA	dihydrofolate reductase
KPN_RS00245	apaH	KPN_00046	√	√			-1.22419	-1.19785	7.56121	-18.4823	4.88795e-09	3.60671e-08	10.84	7.82021	-18.3835	1.72291e-08	1.14512e-07	9.77352	KPN	-	50717	51565	849	CDS	KPN_RS00245	bis(5'-nucleosyl)-tetraphosphatase (symmetrical)
KPN_RS00250	apaG	KPN_00047	√	√			-0.722186	-0.651276	6.80847	-11.3294	5.18793e-07	1.91271e-06	5.82575	6.99931	-8.66095	1.10816e-05	2.91492e-05	2.78192	KPN	-	51570	51947	378	CDS	KPN_RS00250	Co2+/Mg2+ efflux protein ApaG
KPN_RS00255	ksgA	KPN_00048	√	√			-0.513996	-0.590209	8.095	-9.11286	3.80456e-06	1.13919e-05	3.55533	8.19751	-9.05231	7.70751e-06	2.09802e-05	3.04519	KPN	-	51950	52771	822	CDS	ksgA	ribosomal RNA small subunit methyltransferase A
KPN_RS00260	pdxA	KPN_00049		√			-0.0918092	-0.248331	7.13406	-1.15292	0.27586	0.324645	-7.92081	7.21319	-2.60698	0.0282291	0.0390455	-5.63045	KPN	-	52768	53757	990	CDS	KPN_RS00260	4-hydroxythreonine-4-phosphate dehydrogenase PdxA
KPN_RS00265	surA	KPN_00050		√			0.00730053	0.240098	8.5417	0.101041	0.921523	0.936914	-8.6929	8.6735	2.61542	0.0278398	0.0385768	-5.763	KPN	-	53763	55049	1287	CDS	KPN_RS00265	peptidyl-prolyl cis-trans isomerase
KPN_RS00270	imp	KPN_00051		√			0.0882707	0.311867	9.30014	1.51294	0.161358	0.200416	-7.59799	9.50938	4.63144	0.00120803	0.00211622	-2.5448	KPN	-	55104	57452	2349	CDS	KPN_RS00270	LPS assembly protein LptD
KPN_RS00275	djlA	KPN_00052					0.0113036	-0.13017	5.17593	0.111284	0.913602	0.929566	-8.31141	5.44704	-1.21454	0.255205	0.294832	-7.41167	KPN	+	57696	58523	828	CDS	KPN_RS00275	molecular chaperone DjlA
KPN_RS00280	KPN_00053	KPN_00053	√				0.801352	0.24746	2.87626	5.54201	0.000250388	0.000525806	-0.074	3.20057	1.5951	0.144882	0.176273	-6.45841	KPN	-	58556	59254	699	CDS	dpiA	two-component response regulator
KPN_RS00285	KPN_00054	KPN_00054	√	√			-1.70254	-1.32741	3.29251	-8.4089	7.78643e-06	2.18501e-05	3.58354	3.45668	-7.73247	2.77185e-05	6.72805e-05	2.41349	KPN	-	59244	60869	1626	CDS	KPN_RS00285	histidine kinase
KPN_RS00290	KPN_00055	KPN_00055	√	√			-1.67398	-1.32531	2.80856	-7.4431	2.2515e-05	5.76306e-05	2.56464	2.87921	-6.47358	0.00011084	0.000236373	1.04616	KPN	+	61194	62558	1365	CDS	KPN_RS00290	citrate/acetate antiporter
KPN_RS00295			√	√			-4.49256	-4.27412	0.64278	-10.3271	1.22127e-06	4.13811e-06	6.00262	1.22189	-13.3229	2.90436e-07	1.18047e-06	7.45293	KPN	-	62587	62775	189	CDS	KPN_RS00295	hypothetical protein
KPN_RS00300	KPN_00056	KPN_00056	√	√			-0.903339	-0.971112	5.96091	-11.8818	3.32707e-07	1.30668e-06	6.42299	6.29838	-7.84654	2.46552e-05	6.04198e-05	2.01257	KPN	+	62738	63277	540	CDS	KPN_RS00300	phosphoribosyl-dephospho-CoA transferase
KPN_RS00305	rluA	KPN_00057	√	√			-1.94191	-2.64246	6.07801	-25.28	2.29417e-10	3.0866e-09	14.2991	5.90402	-23.0016	2.34529e-09	2.30951e-08	12.1622	KPN	-	63352	64011	660	CDS	KPN_RS00305	bifunctional tRNA pseudouridine(32) synthase/ribosomal large subunit pseudouridine synthase RluA
KPN_RS00310	hepA	KPN_00058	√	√			-1.48727	-2.00034	8.33845	-25.9724	1.75932e-10	2.52808e-09	14.3965	8.28696	-24.8676	1.16736e-09	1.35652e-08	12.6715	KPN	-	64024	66930	2907	CDS	KPN_RS00310	RNA polymerase-associated protein RapA
KPN_RS00315	polB	KPN_00059	√	√			0.415197	0.206139	7.8442	6.12879	0.000113264	0.000253132	-0.103018	7.7769	3.06568	0.0133225	0.0194519	-4.93378	KPN	-	67118	69475	2358	CDS	KPN_RS00315	DNA polymerase II
KPN_RS00320	araD	KPN_00060					0.525481	-0.0217351	0.231457	1.5386	0.155042	0.193289	-5.80686	0.679526	-0.0702011	0.945557	0.951954	-7.03108	KPN	-	69651	70346	696	CDS	KPN_RS00320	L-ribulose-5-phosphate 4-epimerase
KPN_RS00325	araA	KPN_00061					0.0138804	0.28805	1.17374	0.0578645	0.955001	0.963817	-7.26393	1.92146	1.41233	0.191219	0.226579	-6.37451	KPN	-	70484	71986	1503	CDS	KPN_RS00325	L-arabinose isomerase
KPN_RS00330	araB	KPN_00062					0.127507	-0.728564	0.187546	0.394768	0.701335	0.73914	-6.87157	0.948096	-2.31486	0.0456501	0.0608025	-4.78125	KPN	-	71997	73706	1710	CDS	KPN_RS00330	ribulokinase
KPN_RS00340	araC	KPN_00063	√	√			0.681484	2.04788	1.9827	3.68318	0.00425231	0.00715665	-2.81287	3.5745	14.5294	1.36589e-07	6.21624e-07	8.12158	KPN	+	74044	74889	846	CDS	KPN_RS00340	DNA-binding transcriptional regulator AraC
KPN_RS00345	yabI	KPN_00064	√	√			0.726179	1.12343	5.40972	9.33021	3.07718e-06	9.3982e-06	4.09338	5.96217	12.7473	4.25633e-07	1.65345e-06	6.50055	KPN	+	75018	75785	768	CDS	KPN_RS00345	DedA family protein
KPN_RS00350	yabJ	KPN_00065		√			-0.119759	-1.42494	3.21365	-0.796964	0.444054	0.495789	-7.51972	3.81989	-7.77181	2.66174e-05	6.48133e-05	2.38557	KPN	-	75772	76473	702	CDS	thiQ	thiamine ABC transporter ATP-binding protein
KPN_RS00355	thiP	KPN_00066	√	√			-0.551149	-0.945701	5.04024	-4.75693	0.000780648	0.00149568	-1.79769	5.66241	-7.33957	4.19205e-05	9.77234e-05	1.53527	KPN	-	76457	78067	1611	CDS	thiP	thiamine/thiamine pyrophosphate ABC transporter permease ThiP
KPN_RS00360	tbpA	KPN_00067	√	√			-1.10831	-0.425593	5.75168	-13.4641	1.02423e-07	4.71779e-07	7.73882	6.48025	-5.6032	0.000323284	0.000624534	-0.816362	KPN	-	78043	79026	984	CDS	KPN_RS00360	thiamine transporter substrate binding subunit
KPN_RS00365	yabN	KPN_00068	√	√			1.45969	1.79748	5.91419	18.4269	5.03248e-09	3.69302e-08	10.9867	6.30908	22.0602	3.4058e-09	3.0819e-08	11.6999	KPN	-	79316	80971	1656	CDS	KPN_RS00365	transcriptional regulator SgrR
KPN_RS00370	KPN_00069	KPN_00069					0.110629	0.286839	3.6923	0.7888	0.448597	0.500027	-7.65008	3.97241	2.30367	0.0464965	0.0618375	-5.56121	KPN	+	81059	81211	153	CDS	KPN_RS00370	hypothetical protein
KPN_RS00375			√				-0.48155	-0.0094561	3.05349	-3.46236	0.00613426	0.0100574	-3.49111	3.50987	-0.0687313	0.946694	0.95292	-7.7723	KPN	+	81299	81469	171	CDS	KPN_RS00375	hypothetical protein
KPN_RS00380	setA	KPN_00070	√	√			-0.884674	-1.02533	5.0281	-9.96008	1.70088e-06	5.52555e-06	4.8106	5.31076	-10.5585	2.13044e-06	6.74114e-06	4.84316	KPN	+	81479	82663	1185	CDS	KPN_RS00380	sugar efflux transporter SetB
KPN_RS00385	KPN_00071	KPN_00071	√				-1.57257	0.336102	0.39222	-4.93658	0.000597126	0.00116915	-0.301731	1.45271	1.16646	0.273174	0.3141	-6.544	KPN	-	82697	84007	1311	CDS	KPN_RS00385	MFS transporter
KPN_RS00390	KPN_00072	KPN_00072	√				-0.739159	0.0265591	1.75367	-3.15575	0.0102811	0.0162226	-3.64867	1.79062	0.108186	0.916203	0.926931	-7.33159	KPN	+	84239	85135	897	CDS	KPN_RS00390	LysR family transcriptional regulator
KPN_RS00395	aroD	KPN_00073	√	√			1.21107	1.54546	5.22153	14.868	3.98136e-08	2.13558e-07	8.85122	5.52554	16.9273	3.57315e-08	2.04066e-07	9.26305	KPN	-	85173	85928	756	CDS	KPN_RS00395	3-dehydroquinase
KPN_RS00400	ydiM	KPN_00074	√				0.856564	0.323773	2.45646	5.22158	0.000394049	0.000796274	-0.442518	2.93816	2.00533	0.0756425	0.0971045	-5.79181	KPN	-	85959	87173	1215	CDS	KPN_RS00400	MFS transporter
KPN_RS00405	aroE	KPN_00075	√				0.828164	0.34936	0.206031	2.57227	0.0278634	0.0404619	-4.19023	0.719936	1.23347	0.248399	0.287962	-6.26819	KPN	-	87184	88047	864	CDS	KPN_RS00405	shikimate dehydrogenase
KPN_RS00410	fadH	KPN_00076					-0.319076	0.0298702	0.51073	-0.841942	0.419576	0.471704	-6.68085	1.35817	0.127877	0.901036	0.91383	-7.21174	KPN	-	88059	90092	2034	CDS	KPN_RS00410	2%2C4-dienoyl-CoA reductase
KPN_RS00415	leuD	KPN_00077	√				0.519955	-0.116438	2.60303	2.56828	0.0280544	0.0407063	-4.90927	3.13611	-0.692996	0.505662	0.548902	-7.42658	KPN	-	90488	91093	606	CDS	KPN_RS00415	3-isopropylmalate dehydratase small subunit
KPN_RS00420	leuC	KPN_00078	√	√			0.81014	0.344562	3.65093	6.55948	6.51537e-05	0.000152148	1.17158	4.0912	2.47413	0.0351307	0.0478625	-5.3092	KPN	-	91104	92504	1401	CDS	KPN_RS00420	3-isopropylmalate dehydratase large subunit
KPN_RS00425	leuB	KPN_00079	√	√			0.901967	0.509379	3.68801	7.72889	1.6277e-05	4.27898e-05	2.65683	4.01148	4.14995	0.00244149	0.00406788	-2.53639	KPN	-	92507	93598	1092	CDS	KPN_RS00425	3-isopropylmalate dehydrogenase
KPN_RS00430	leuA	KPN_00080	√	√			1.19688	0.86212	3.98855	9.21728	3.43411e-06	1.03642e-05	4.27553	4.28436	6.1697	0.000159274	0.000329052	0.339057	KPN	-	93598	95169	1572	CDS	KPN_RS00430	2-isopropylmalate synthase
KPN_RS00440	leuO	KPN_00081		√			-0.62595	0.992558	0.0397086	-1.73103	0.114246	0.146696	-5.47764	1.36204	3.52933	0.00633982	0.00979591	-2.88648	KPN	+	95983	96933	951	CDS	KPN_RS00440	transcriptional regulator LeuO
KPN_RS00445	ilvI	KPN_00082	√	√			-0.362144	0.395095	4.92222	-3.69749	0.00415328	0.00700539	-3.53508	5.63946	4.36057	0.00178732	0.00303861	-2.51835	KPN	+	97328	99052	1725	CDS	KPN_RS00445	acetolactate synthase 3 large subunit
KPN_RS00450	ilvH	KPN_00083		√			-0.218445	0.337539	3.60801	-1.74382	0.111914	0.144116	-6.50131	4.46795	2.68385	0.0248759	0.0347394	-5.04179	KPN	+	99055	99546	492	CDS	KPN_RS00450	acetolactate synthase small subunit
KPN_RS00455	fruR	KPN_00084	√	√			1.15101	1.16164	7.51883	18.8929	3.9491e-09	3.02219e-08	11.0729	7.83115	17.4708	2.70336e-08	1.63822e-07	9.28064	KPN	+	99727	100731	1005	CDS	KPN_RS00455	DNA-binding transcriptional regulator FruR
KPN_RS00460	yabB	KPN_00085	√				-0.580762	-0.0277295	8.00537	-8.77149	5.35386e-06	1.55704e-05	3.18949	8.62035	-0.408251	0.692556	0.725606	-8.496	KPN	+	101372	101830	459	CDS	KPN_RS00460	division/cell wall cluster transcriptional repressor MraZ
KPN_RS00465	mraW	KPN_00086	√				-0.506152	-0.00191662	8.45622	-7.92921	1.30345e-05	3.50532e-05	2.19997	9.05426	-0.0292257	0.977317	0.98097	-8.61947	KPN	+	101833	102774	942	CDS	KPN_RS00465	ribosomal RNA small subunit methyltransferase H
KPN_RS00470	ftsL	KPN_00087	√				-0.451213	-0.0653812	6.27503	-6.03068	0.000128907	0.000286301	-0.0852946	7.02277	-0.901979	0.390384	0.432697	-7.9864	KPN	+	102771	103136	366	CDS	KPN_RS00470	cell division protein FtsL
KPN_RS00475	ftsI	KPN_00088	√	√			-0.598269	-0.218431	8.15009	-10.6323	9.34191e-07	3.23704e-06	5.08018	8.79787	-3.37967	0.00803774	0.0121978	-4.49889	KPN	+	103152	104918	1767	CDS	KPN_RS00475	peptidoglycan glycosyltransferase FtsI
KPN_RS00480	murE	KPN_00089	√				-0.395616	-0.208706	8.41209	-6.13153	0.000112857	0.000252432	-0.130319	8.85182	-2.28003	0.0483354	0.0640406	-6.32459	KPN	+	104905	106392	1488	CDS	KPN_RS00480	UDP-N-acetylmuramoyl-L-alanyl-D-glutamate--2%2C6-diaminopimelate ligase
KPN_RS00485	murF	KPN_00090	√	√			-0.466314	-0.565876	8.20557	-6.62307	6.01666e-05	0.000140933	0.558132	8.60591	-5.78884	0.000255142	0.000504912	-0.804577	KPN	+	106389	107747	1359	CDS	KPN_RS00485	UDP-N-acetylmuramoyl-tripeptide--D-alanyl-D-alanine ligase
KPN_RS00490	mraY	KPN_00091	√	√			-0.758212	-0.565691	7.98543	-13.3914	1.07822e-07	4.91363e-07	7.44182	8.46817	-8.15589	1.80628e-05	4.56859e-05	2.09028	KPN	+	107741	108823	1083	CDS	KPN_RS00490	phospho-N-acetylmuramoyl-pentapeptide-transferase
KPN_RS00495	murD	KPN_00092	√	√			-0.504283	-0.67378	8.00024	-7.85659	1.41207e-05	3.76529e-05	2.13722	8.40672	-10.8936	1.63517e-06	5.33147e-06	4.72821	KPN	+	108826	110142	1317	CDS	murD	UDP-N-acetylmuramoyl-L-alanine--D-glutamate ligase
KPN_RS00500	ftsW	KPN_00093	√	√			-0.91103	-0.852512	7.92457	-15.9488	2.03094e-08	1.19426e-07	9.26424	8.40969	-13.4964	2.596e-07	1.07153e-06	6.74873	KPN	+	110142	111416	1275	CDS	KPN_RS00500	cell division protein FtsW
KPN_RS00505	murG	KPN_00094	√	√			-0.607447	-0.936052	8.06603	-9.00589	4.22971e-06	1.25602e-05	3.44221	8.44045	-12.9411	3.73602e-07	1.47353e-06	6.3475	KPN	+	111413	112483	1071	CDS	KPN_RS00505	UDP-N-acetylglucosamine--N-acetylmuramyl-(pentapeptide) pyrophosphoryl-undecaprenol N-acetylglucosamine transferase
KPN_RS00510	murC	KPN_00095	√	√			-0.478121	-0.903819	8.67838	-8.69737	5.77406e-06	1.66837e-05	3.07308	8.93185	-14.8143	1.15268e-07	5.42136e-07	7.60127	KPN	+	112531	114006	1476	CDS	KPN_RS00510	UDP-N-acetylmuramate--L-alanine ligase
KPN_RS00515	ddl	KPN_00096	√	√			-0.663635	-0.987869	7.93287	-11.5507	4.33256e-07	1.64723e-06	5.92929	8.13775	-15.639	7.17078e-08	3.5968e-07	8.18307	KPN	+	113999	114919	921	CDS	ddl	D-alanine--D-alanine ligase
KPN_RS00520	ftsQ	KPN_00097	√	√			-0.959538	-1.25622	7.56213	-15.659	2.42234e-08	1.39382e-07	9.09652	7.80684	-18.2923	1.80052e-08	1.17955e-07	9.72774	KPN	+	114921	115751	831	CDS	KPN_RS00520	cell division protein FtsQ
KPN_RS00525	ftsA	KPN_00098	√	√			-0.424447	-0.711207	8.62063	-7.41158	2.33479e-05	5.95309e-05	1.56056	8.82308	-11.8011	8.26402e-07	2.93161e-06	5.44588	KPN	+	115748	117010	1263	CDS	KPN_RS00525	cell division protein FtsA
KPN_RS00530	ftsZ	KPN_00099					0.0984269	-0.105484	9.82005	1.88478	0.08894	0.117179	-7.08118	9.93732	-1.93282	0.0850257	0.107986	-6.94329	KPN	+	117073	118224	1152	CDS	KPN_RS00530	cell division protein FtsZ
KPN_RS00535	lpxC	KPN_00100	√	√			0.599099	0.833042	11.0694	12.1012	2.80307e-07	1.11312e-06	6.27251	11.3975	15.5882	7.37839e-08	3.68369e-07	7.94753	KPN	+	118325	119242	918	CDS	KPN_RS00535	UDP-3-O-[3-hydroxymyristoyl] N-acetylglucosamine deacetylase
KPN_RS00540	yacA	KPN_00101	√	√			-0.184665	-0.315986	7.50658	-3.11444	0.0110279	0.0173143	-4.91312	7.92846	-3.68429	0.00497247	0.00780702	-3.92343	KPN	+	119559	120062	504	CDS	KPN_RS00540	SecA regulator SecM
KPN_RS00545	secA	KPN_00102	√	√			0.940915	1.1502	11.056	18.409	5.08015e-09	3.7229e-08	10.6463	11.2266	22.1155	3.3306e-09	3.03424e-08	11.3552	KPN	+	120125	122830	2706	CDS	KPN_RS00545	protein translocase subunit SecA
KPN_RS00550	mutT	KPN_00103	√	√			-0.356007	-0.627482	5.44838	-4.34785	0.00146198	0.00268121	-2.54154	5.20248	-5.2958	0.000483465	0.000902765	-1.0385	KPN	+	122889	123281	393	CDS	KPN_RS00550	8-oxo-dGTP diphosphatase
KPN_RS00555	yacG	KPN_00104	√				0.489878	0.0415058	5.25096	5.62836	0.000222137	0.000470723	-0.500094	5.40762	0.366407	0.72246	0.752522	-8.08873	KPN	-	123334	123528	195	CDS	KPN_RS00555	DNA gyrase inhibitor YacG
KPN_RS00560	yacF	KPN_00105	√				0.269231	-0.105745	6.08515	3.5718	0.00511231	0.00847952	-3.95899	6.38882	-1.36195	0.206066	0.243042	-7.38819	KPN	-	123538	124281	744	CDS	KPN_RS00560	cell division protein ZapD
KPN_RS00565	coaE	KPN_00106	√				0.245976	0.0932191	5.69118	3.27954	0.00833835	0.0133858	-4.40054	6.14155	1.15265	0.278516	0.319899	-7.59853	KPN	-	124281	124901	621	CDS	KPN_RS00565	dephospho-CoA kinase
KPN_RS00570			√	√			-3.96467	-2.18144	-2.13051	-4.89589	0.000634237	0.0012337	0.00919755	-0.747458	-4.59463	0.00127328	0.00222109	-0.774771	KPN	+	125057	125188	132	CDS	KPN_RS00570	hypothetical protein
KPN_RS00575	guaC	KPN_00107	√	√			-1.10053	-1.08898	7.62624	-16.4362	1.52009e-08	9.39231e-08	9.60061	8.09143	-14.1998	1.66863e-07	7.35841e-07	7.26309	KPN	+	125245	126288	1044	CDS	KPN_RS00575	guanosine monophosphate reductase
KPN_RS00580	hofC	KPN_00108		√			-0.190713	-0.974928	-0.151893	-0.428251	0.677581	0.717919	-6.75338	0.530458	-3.01828	0.0143892	0.0208445	-3.52296	KPN	-	126325	127530	1206	CDS	KPN_RS00580	type IV pilin biogenesis protein
KPN_RS00585	hofB	KPN_00109	√	√			-0.949268	-1.41906	1.10241	-3.73656	0.003895	0.0066051	-2.45826	2.00138	-5.99227	0.000197899	0.000401115	0.628144	KPN	-	127520	128905	1386	CDS	KPN_RS00585	type II secretion system protein GspE
KPN_RS00590	ppdD	KPN_00110	√	√			-1.92165	-1.13701	0.868744	-5.77554	0.000181569	0.000392047	0.850704	2.13211	-5.04781	0.000675444	0.00123031	-0.720736	KPN	-	128916	129347	432	CDS	KPN_RS00590	prepilin peptidase-dependent pilin
KPN_RS00595	nadC	KPN_00111	√	√			0.357106	0.716997	7.25133	5.00331	0.000541183	0.00106507	-1.73503	7.62158	10.5433	2.15652e-06	6.80262e-06	4.49899	KPN	-	129529	130422	894	CDS	KPN_RS00595	nicotinate-nucleotide diphosphorylase
KPN_RS00600	ampD	KPN_00112	√	√			0.666277	0.726283	7.06844	10.6108	9.51832e-07	3.28965e-06	5.13734	7.14442	9.99702	3.37498e-06	1.00723e-05	4.06549	KPN	+	130556	131119	564	CDS	KPN_RS00600	N-acetylmuramoyl-L-alanine amidase
KPN_RS00605	ampE	KPN_00113	√	√			0.783088	0.67648	6.9146	12.5168	2.0409e-07	8.37143e-07	6.82985	6.98929	9.5419	4.98127e-06	1.41714e-05	3.6589	KPN	+	131116	131970	855	CDS	KPN_RS00605	beta-lactamase regulator AmpE
KPN_RS00610	KPN_00114	KPN_00114	√	√			1.34939	1.5414	3.14577	9.59934	2.37925e-06	7.4362e-06	4.86816	4.35046	12.521	4.96795e-07	1.89554e-06	6.59996	KPN	-	132206	133156	951	CDS	KPN_RS00610	alpha-N-arabinofuranosidase
KPN_RS00615	KPN_00115	KPN_00115		√			0.0106218	-0.79981	1.50476	0.0403668	0.968598	0.973688	-7.36598	2.97763	-4.91305	0.000813038	0.00145862	-1.13051	KPN	-	133156	134562	1407	CDS	KPN_RS00615	MFS transporter
KPN_RS00620	aroP	KPN_00116		√			-0.134258	-0.528518	5.03645	-1.61258	0.138032	0.174395	-7.01998	5.43452	-5.6343	0.000310615	0.000603105	-0.604362	KPN	-	134747	136117	1371	CDS	KPN_RS00620	aromatic amino acid transporter AroP
KPN_RS00630	pdhR	KPN_00117	√	√			-0.89142	-1.16269	8.09694	-11.7764	3.6164e-07	1.40283e-06	6.1181	9.28167	-16.4059	4.70745e-08	2.537e-07	8.56173	KPN	+	136761	137540	780	CDS	KPN_RS00630	transcriptional regulator PdhR
KPN_RS00635	aceE	KPN_00118		√			-0.0549071	-1.08889	11.3241	-1.09043	0.301201	0.351074	-8.19302	11.9536	-18.626	1.53406e-08	1.04025e-07	9.64558	KPN	+	137677	140340	2664	CDS	KPN_RS00635	pyruvate dehydrogenase (acetyl-transferring)%2C homodimeric type
KPN_RS00640	aceF	KPN_00119	√	√			-0.150842	-1.48817	10.4344	-2.74237	0.0208189	0.0309539	-5.69495	10.9315	-27.4593	4.79982e-10	6.83846e-09	13.4818	KPN	+	140355	142253	1899	CDS	aceF	pyruvate dehydrogenase complex dihydrolipoyllysine-residue acetyltransferase
KPN_RS00645	lpdA	KPN_00120		√			0.0128864	-1.25016	11.3485	0.259916	0.800222	0.830451	-8.77477	11.3218	-24.5172	1.32552e-09	1.47934e-08	12.3573	KPN	+	142460	143884	1425	CDS	KPN_RS00645	dihydrolipoyl dehydrogenase
KPN_RS00650	KPN_00121	KPN_00121	√	√			-1.3902	-2.78547	3.3125	-10.2939	1.25791e-06	4.24594e-06	5.51898	3.01445	-13.4004	2.76195e-07	1.13031e-06	7.48107	KPN	+	144049	144333	285	CDS	KPN_RS00650	hypothetical protein
KPN_RS00655	KPN_00122	KPN_00122	√	√			1.13756	1.2683	3.7673	9.2525	3.31818e-06	1.00597e-05	4.36052	4.25752	10.0535	3.21928e-06	9.67228e-06	4.58532	KPN	-	144379	145185	807	CDS	KPN_RS00655	hypothetical protein
KPN_RS00660	yacH	KPN_00123	√	√			1.26254	0.889017	4.52559	12.3286	2.35347e-07	9.52232e-07	7.06023	5.10304	6.03077	0.000188725	0.000384557	-0.000377731	KPN	-	145197	146804	1608	CDS	KPN_RS00660	membrane protein
KPN_RS00665							0.741829	0.563281	0.198474	2.28754	0.0453009	0.0629348	-4.66131	0.84956	1.97675	0.0792169	0.101426	-5.28607	KPN	+	146897	147025	129	CDS	KPN_RS00665	hypothetical protein
KPN_RS00670	acnB	KPN_00124	√	√			0.425966	-0.750115	10.8852	7.63354	1.81198e-05	4.72809e-05	1.74424	10.3965	-12.7182	4.34123e-07	1.68156e-06	6.05345	KPN	+	147236	149833	2598	CDS	KPN_RS00670	aconitate hydratase B
KPN_RS00675	yacL	KPN_00125	√	√			0.862521	1.39322	6.11953	12.1831	2.63119e-07	1.05504e-06	6.65321	6.25281	16.663	4.10489e-08	2.25925e-07	9.01082	KPN	+	150020	150382	363	CDS	KPN_RS00675	hypothetical protein
KPN_RS00680	speD	KPN_00126	√	√			-0.58625	-2.36231	7.17215	-7.22941	2.8867e-05	7.2293e-05	1.42391	6.28754	-28.3011	3.66012e-10	5.58611e-09	14.0798	KPN	-	150455	151249	795	CDS	KPN_RS00680	S-adenosylmethionine decarboxylase proenzyme
KPN_RS00685	speE	KPN_00127	√	√			-0.557084	-1.8745	7.04687	-8.71788	5.65432e-06	1.63908e-05	3.20203	6.4541	-22.6185	2.72492e-09	2.58819e-08	11.9242	KPN	-	151274	152134	861	CDS	KPN_RS00685	polyamine aminopropyltransferase
KPN_RS00690	KPN_00128	KPN_00128	√	√			-1.57805	-1.49795	3.70646	-12.8493	1.59395e-07	6.81569e-07	7.65921	4.70735	-13.0841	3.39708e-07	1.35807e-06	6.94952	KPN	-	152284	154479	2196	CDS	KPN_RS00690	peptidyl-prolyl cis-trans isomerase
KPN_RS00695	KPN_00129	KPN_00129	√	√			-2.84034	-2.34314	2.02007	-10.0723	1.53544e-06	5.05552e-06	5.66464	3.34331	-14.6609	1.2625e-07	5.83037e-07	8.24436	KPN	-	154476	154886	411	CDS	KPN_RS00695	hypothetical protein
KPN_RS00700	yacC	KPN_00130	√	√			-1.25728	-1.47328	7.13951	-19.7939	2.51054e-09	2.10799e-08	11.5971	7.43277	-18.5038	1.62617e-08	1.09302e-07	9.88024	KPN	-	155134	155481	348	CDS	KPN_RS00700	hypothetical protein
KPN_RS00705	cueO	KPN_00131	√	√			5.61826	6.28256	7.26309	21.0253	1.39408e-09	1.29654e-08	12.399	7.72917	54.927	9.23458e-13	1.32814e-10	19.9967	KPN	+	155627	157225	1599	CDS	KPN_RS00705	multicopper oxidase
KPN_RS00710	gcd	KPN_00132	√	√			-0.478059	-1.17521	10.1466	-9.20361	3.48029e-06	1.04918e-05	3.56382	9.14609	-11.0943	1.40023e-06	4.64461e-06	4.8466	KPN	-	157309	159699	2391	CDS	KPN_RS00710	glucose dehydrogenase
KPN_RS00715			√	√			-0.53029	-0.647359	3.4309	-3.46224	0.00613544	0.0100574	-3.58786	3.5484	-4.86479	0.00086941	0.00155455	-1.336	KPN	+	159780	159899	120	CDS	KPN_RS00715	hypothetical protein
KPN_RS00720	hpt	KPN_00133	√	√			-0.399502	-0.414113	7.38789	-5.92835	0.000147735	0.000324883	-0.356517	7.3381	-5.99389	0.000197503	0.000400649	-0.403264	KPN	+	159904	160440	537	CDS	KPN_RS00720	hypoxanthine phosphoribosyltransferase
KPN_RS00725	yadF	KPN_00134	√	√			-1.12442	-0.610537	6.16985	-16.3355	1.61277e-08	9.88514e-08	9.6846	6.27842	-7.45642	3.70047e-05	8.72894e-05	1.56846	KPN	-	160500	161162	663	CDS	KPN_RS00725	carbonate dehydratase
KPN_RS00730	yadG	KPN_00135	√	√			-0.875344	-0.817814	5.9911	-11.7285	3.75687e-07	1.45311e-06	6.28583	6.40129	-9.87164	3.75137e-06	1.10705e-05	4.05221	KPN	+	161347	162273	927	CDS	KPN_RS00730	ATPase
KPN_RS00735	yadH	KPN_00136	√	√			-0.938771	-0.682253	5.3802	-11.2196	5.67959e-07	2.07259e-06	5.93746	5.80999	-8.06196	1.9833e-05	4.95949e-05	2.32207	KPN	+	162270	163040	771	CDS	KPN_RS00735	ABC transporter permease
KPN_RS00740	yadI	KPN_00137	√	√			-2.23503	-2.12074	3.1591	-14.359	5.55319e-08	2.83318e-07	8.91798	3.795	-14.9351	1.0736e-07	5.10315e-07	8.34753	KPN	+	163163	163603	441	CDS	KPN_RS00740	PTS sugar transporter subunit IIA
KPN_RS00745	yadE	KPN_00138					-0.128256	-0.141847	5.07427	-1.52745	0.157759	0.196447	-7.14537	5.63056	-1.51314	0.164269	0.197662	-7.06988	KPN	+	163662	164915	1254	CDS	KPN_RS00745	hypothetical protein
KPN_RS00750	panD	KPN_00139	√	√			0.44887	0.806315	3.62204	3.65616	0.00444606	0.00744764	-3.3058	4.30151	5.43724	0.000401082	0.000761643	-0.661366	KPN	-	164951	165331	381	CDS	KPN_RS00750	aspartate 1-decarboxylase
KPN_RS00755	panC	KPN_00140	√	√			0.480148	1.06582	6.41233	7.00044	3.78964e-05	9.22778e-05	1.21431	6.98919	12.7184	4.34061e-07	1.68156e-06	6.33654	KPN	-	165424	166278	855	CDS	KPN_RS00755	pantoate--beta-alanine ligase
KPN_RS00760	panB	KPN_00141					0.0806747	-0.0556526	5.65455	1.06406	0.312416	0.362882	-7.81529	6.35479	-0.531328	0.607952	0.64555	-8.16507	KPN	-	166290	167081	792	CDS	KPN_RS00760	3-methyl-2-oxobutanoate hydroxymethyltransferase
KPN_RS00765	folK	KPN_00142	√	√			-0.991539	-2.07686	6.12909	-11.325	5.2069e-07	1.91575e-06	5.91368	6.35422	-13.6011	2.42756e-07	1.01518e-06	7.07957	KPN	-	167201	167680	480	CDS	KPN_RS00765	2-amino-4-hydroxy-6-hydroxymethyldihydropteridine diphosphokinase
KPN_RS00770	pcnB	KPN_00143	√	√			-1.12731	-1.03422	8.08945	-19.7655	2.54594e-09	2.13103e-08	11.5142	8.59769	-15.1176	9.65318e-08	4.65968e-07	7.82049	KPN	-	167677	169038	1362	CDS	KPN_RS00770	polynucleotide adenylyltransferase PcnB
KPN_RS00775	yadB	KPN_00144	√	√			-0.917824	-1.17304	7.04306	-9.82987	1.91768e-06	6.13314e-06	4.38252	7.49274	-16.9739	3.48756e-08	2.00245e-07	9.03619	KPN	-	169134	170015	882	CDS	KPN_RS00775	tRNA glutamyl-Q(34) synthetase GluQRS
KPN_RS00780	dksA	KPN_00145		√			0.0038877	0.477426	9.22905	0.0677357	0.947336	0.957164	-8.72586	9.30387	8.07792	1.95193e-05	4.89765e-05	1.94439	KPN	-	170075	170530	456	CDS	KPN_RS00780	transcriptional regulator
KPN_RS00785	sfsA	KPN_00146		√			0.107179	0.300097	6.32162	1.56367	0.149081	0.186857	-7.30811	6.5808	3.38799	0.00793183	0.0120473	-4.23845	KPN	-	170693	171409	717	CDS	KPN_RS00785	sugar fermentation stimulation protein SfsA
KPN_RS00790	ligT	KPN_00147	√				0.410263	-0.0893263	3.0639	2.83245	0.0178425	0.0269549	-4.58488	3.35197	-0.410954	0.690643	0.723884	-7.64529	KPN	-	171409	171945	537	CDS	KPN_RS00790	2'-5' RNA ligase
KPN_RS00795	hrpB	KPN_00148	√	√			0.617935	-0.440804	7.20979	6.55722	6.53386e-05	0.000152514	0.538129	7.23195	-2.85549	0.0187692	0.0266977	-5.21864	KPN	+	172018	174447	2430	CDS	KPN_RS00795	ATP-dependent helicase HrpB
KPN_RS00800	pulQ	KPN_00149					0.263943	-0.595789	-1.19382	0.414294	0.68744	0.726068	-6.47339	-0.547199	-1.47908	0.172979	0.207118	-5.65207	KPN	-	174495	175295	801	CDS	KPN_RS00800	prepilin peptidase
KPN_RS00830	pulI	KPN_00155					0.216899	-0.305468	-1.69261	0.373716	0.716447	0.753585	-6.3658	-1.39932	-0.590034	0.569569	0.609758	-6.3492	KPN	-	179262	179627	366	CDS	KPN_RS00830	type II secretion system protein GspI
KPN_RS00835	pulH	KPN_00156					0.472135	-0.419314	-1.79159	0.800878	0.441887	0.493783	-6.08181	-0.637961	-0.600848	0.562649	0.603667	-6.51039	KPN	-	179624	180139	516	CDS	KPN_RS00835	type II secretion system protein GspH
KPN_RS00840	pulG	KPN_00157					0.0614704	0.917717	-1.6116	0.111423	0.913494	0.929566	-6.45367	-1.23904	1.69337	0.124361	0.153009	-5.20937	KPN	-	180139	180561	423	CDS	KPN_RS00840	type II secretion system protein GspG
KPN_RS00845	pulF	KPN_00158	√				1.32858	0.673209	-1.05579	2.51014	0.0309903	0.0445946	-3.95967	-0.206591	1.49811	0.168062	0.201867	-5.70361	KPN	-	180582	181796	1215	CDS	KPN_RS00845	type II secretion system protein GspF
KPN_RS00850	pulE	KPN_00159		√			1.30088	-1.47637	-1.22663	2.27749	0.0460802	0.0639511	-4.29689	0.276381	-3.89532	0.00358931	0.00578979	-2.03362	KPN	-	181798	183291	1494	CDS	KPN_RS00850	type II secretion system protein GspE
KPN_RS00855	pulD	KPN_00160					0.631791	-0.355781	-0.466548	1.3466	0.207949	0.251804	-5.85473	0.903466	-1.2473	0.243523	0.28286	-6.30171	KPN	-	183288	185261	1974	CDS	KPN_RS00855	type II secretion system protein GspD
KPN_RS00870	pul	KPN_00163					0.288989	-0.303768	2.22469	1.5695	0.147724	0.18533	-6.37276	2.95758	-1.72274	0.118762	0.146727	-6.2188	KPN	+	186420	189728	3309	CDS	KPN_RS00870	pullulanase
KPN_RS00875							-0.0888116	-0.384366	-0.161997	-0.223531	0.82764	0.85526	-6.82343	-0.0298583	-1.04363	0.323664	0.365872	-6.28479	KPN	+	189985	190542	558	CDS	KPN_RS00875	general secretion pathway protein GspB
KPN_RS00880			√	√			-1.38089	-1.08021	2.50009	-7.01833	3.70907e-05	9.05216e-05	2.0895	3.00573	-6.5759	9.83571e-05	0.000211946	1.13668	KPN	-	190581	190955	375	CDS	KPN_RS00880	pullulanase
KPN_RS00890			√	√			-0.560872	-0.48289	2.1093	-2.70853	0.0220619	0.032681	-4.52709	2.72532	-2.92082	0.0168673	0.0242274	-4.25252	KPN	+	191185	191349	165	CDS	KPN_RS00890	hypothetical protein
KPN_RS00895	mrcB	KPN_00164	√	√			-0.272313	-0.677595	8.9599	-5.03449	0.000516986	0.00102082	-1.78578	9.13266	-11.608	9.51804e-07	3.33256e-06	5.2691	KPN	+	191543	194107	2565	CDS	KPN_RS00895	bifunctional glycosyl transferase/transpeptidase
KPN_RS00900	fhuA	KPN_00165	√	√			0.162568	1.57221	9.52363	3.08784	0.0115381	0.0180466	-5.06145	9.38732	26.7966	5.97618e-10	8.07793e-09	13.3206	KPN	+	194342	196549	2208	CDS	KPN_RS00900	ferrichrome porin FhuA
KPN_RS00905	fhuC	KPN_00166		√			-0.0928025	1.35789	6.83562	-1.40229	0.191218	0.233498	-7.5892	6.62123	13.0671	3.43556e-07	1.37141e-06	6.64516	KPN	+	196595	197392	798	CDS	KPN_RS00905	iron-hydroxamate transporter ATP-binding protein
KPN_RS00910	fhuD	KPN_00167	√	√			-0.224383	1.37758	6.47198	-2.78518	0.0193468	0.0289823	-5.3761	5.99001	11.236	1.25683e-06	4.21953e-06	5.32043	KPN	+	197392	198282	891	CDS	KPN_RS00910	iron-hydroxamate transporter substrate-binding subunit
KPN_RS00915	fhuB	KPN_00168		√			-0.081229	0.886246	7.24477	-0.888163	0.395395	0.44773	-8.19963	6.40499	5.41618	0.000412322	0.000781049	-1.0629	KPN	+	198279	200261	1983	CDS	KPN_RS00915	Fe3+-hydroxamate ABC transporter permease FhuB
KPN_RS00920	hemL	KPN_00169	√	√			1.23125	1.02274	8.04668	21.7438	1.00409e-09	9.97944e-09	12.5258	8.32395	14.8162	1.15138e-07	5.42e-07	7.64903	KPN	-	200398	201678	1281	CDS	KPN_RS00920	glutamate-1-semialdehyde 2%2C1-aminomutase
KPN_RS00925	yadQ	KPN_00170	√	√			-0.676523	-0.866871	5.09794	-8.09653	1.08618e-05	2.96417e-05	2.78416	5.75651	-9.79134	4.01658e-06	1.1753e-05	4.0764	KPN	+	201817	203277	1461	CDS	KPN_RS00925	ClC family H(+)/Cl(-) exchange transporter
KPN_RS00930	yadR	KPN_00171	√	√			0.227184	0.41591	7.30572	2.62852	0.0253037	0.0370766	-5.73582	7.64224	4.44914	0.00157061	0.00269412	-2.67137	KPN	+	203359	203703	345	CDS	KPN_RS00930	iron-sulfur cluster insertion protein ErpA
KPN_RS00935	yadS	KPN_00172	√	√			-0.353609	-0.776861	5.82186	-4.75021	0.000788577	0.00151033	-1.95203	6.12585	-8.73746	1.03116e-05	2.72785e-05	2.98771	KPN	-	203775	204398	624	CDS	KPN_RS00935	hypothetical protein
KPN_RS00940	yadT	KPN_00173	√	√			0.843184	0.381302	6.99638	12.0735	2.86405e-07	1.13482e-06	6.45369	7.13605	2.88315	0.0179384	0.025653	-5.15963	KPN	-	204435	205235	801	CDS	KPN_RS00940	cobalamin-binding protein
KPN_RS00945	pfs	KPN_00174	√	√			1.06599	1.56974	7.82174	17.1636	1.00092e-08	6.65249e-08	10.0411	8.31908	22.6424	2.69924e-09	2.58212e-08	11.7544	KPN	-	205228	205926	699	CDS	KPN_RS00945	5'-methylthioadenosine/S-adenosylhomocysteine nucleosidase
KPN_RS00950	dgt	KPN_00175	√	√			2.12381	1.86075	6.55008	31.339	2.76627e-11	6.17454e-10	16.504	6.76934	22.6275	2.71524e-09	2.58818e-08	11.8954	KPN	+	206010	207524	1515	CDS	KPN_RS00950	deoxyguanosinetriphosphate triphosphohydrolase
KPN_RS00955	degP	KPN_00176	√	√			2.40126	5.00003	10.0842	45.0095	7.69475e-13	5.97403e-11	20.1327	10.3449	79.8572	3.11615e-14	2.78221e-11	23.4107	KPN	+	207659	209092	1434	CDS	KPN_RS00955	serine endoprotease DegQ
KPN_RS00960	cdaR	KPN_00177		√			0.393359	1.07728	3.83439	2.15001	0.0571689	0.0777689	-5.92892	4.51889	8.90864	8.79318e-06	2.36116e-05	3.44114	KPN	+	209260	210417	1158	CDS	KPN_RS00960	CdaR family transcriptional regulator
KPN_RS00965	yaeH	KPN_00178	√	√			2.06148	1.91122	7.0015	30.7562	3.32917e-11	7.04922e-10	16.2715	7.02873	24.7911	1.20003e-09	1.37656e-08	12.748	KPN	-	210536	210922	387	CDS	KPN_RS00965	hypothetical protein
KPN_RS00970	dapD	KPN_00179	√	√			1.48987	1.76066	9.59567	26.7541	1.31441e-10	1.98347e-09	14.6629	9.71649	29.4455	2.5635e-10	4.21247e-09	14.2194	KPN	-	211030	211854	825	CDS	KPN_RS00970	2%2C3%2C4%2C5-tetrahydropyridine-2%2C6-dicarboxylate N-succinyltransferase
KPN_RS00975	glnD	KPN_00180	√	√			0.947326	0.606199	7.83604	16.2871	1.65952e-08	1.01138e-07	9.48918	7.86844	7.39984	3.93013e-05	9.19778e-05	1.29505	KPN	-	211885	214548	2664	CDS	KPN_RS00975	bifunctional uridylyltransferase/uridylyl-removing protein
KPN_RS00980	map	KPN_00181	√	√			0.467495	0.530302	8.31337	7.10308	3.35183e-05	8.26692e-05	1.18421	8.46165	7.93427	2.25514e-05	5.57489e-05	1.8479	KPN	-	214606	215400	795	CDS	KPN_RS00980	type I methionyl aminopeptidase
KPN_RS00985	rpsB	KPN_00182	√	√			-0.427651	-2.0547	12.8235	-7.54271	2.00871e-05	5.20091e-05	1.56233	11.8861	-40.1313	1.5755e-11	6.45474e-10	17.1258	KPN	+	215723	216448	726	CDS	KPN_RS00985	30S ribosomal protein S2
KPN_RS00990	tsf	KPN_00183	√	√			-0.133223	-2.12406	11.5806	-2.44837	0.034442	0.0491491	-6.23921	10.6303	-40.3699	1.49338e-11	6.25646e-10	17.224	KPN	+	216568	217419	852	CDS	KPN_RS00990	elongation factor Ts
KPN_RS00995	pyrH	KPN_00184	√	√			-1.52802	-2.34939	8.46791	-27.5024	1.00197e-10	1.63147e-09	14.9975	8.21391	-32.6764	1.00481e-10	2.23351e-09	15.3107	KPN	+	217570	218295	726	CDS	KPN_RS00995	UMP kinase
KPN_RS01000	frr	KPN_00185	√	√			-0.297088	-0.437872	9.43983	-5.20166	0.000405514	0.000816669	-1.54637	9.57023	-7.59215	3.20721e-05	7.70794e-05	1.38356	KPN	+	218446	219003	558	CDS	KPN_RS01000	ribosome-recycling factor
KPN_RS01005	ispC	KPN_00186	√	√			-1.0539	-1.20243	7.71358	-16.9316	1.14153e-08	7.41984e-08	9.90548	7.92865	-17.5833	2.55423e-08	1.56198e-07	9.33382	KPN	+	219232	220434	1203	CDS	KPN_RS01005	1-deoxy-D-xylulose-5-phosphate reductoisomerase
KPN_RS01010	uppS	KPN_00187	√	√			-1.35788	-1.16738	7.74351	-22.3088	7.81378e-10	8.23984e-09	12.8168	8.25248	-16.2391	5.1504e-08	2.72371e-07	8.5378	KPN	+	220672	221430	759	CDS	KPN_RS01010	(2E%2C6E)-farnesyl- diphosphate-specific ditrans%2Cpolycis-undecaprenyl-diphosphate synthase
KPN_RS01015	cdsA	KPN_00188	√	√			-1.37206	-1.49631	7.39254	-20.1381	2.12259e-09	1.81641e-08	11.7602	7.78929	-20.0759	7.88548e-09	6.1399e-08	10.6333	KPN	+	221443	222300	858	CDS	cdsA	phosphatidate cytidylyltransferase
KPN_RS01020	yaeL	KPN_00189	√	√			-0.480374	-0.634272	9.50836	-8.79051	5.25143e-06	1.53057e-05	3.14165	9.50009	-11.055	1.44316e-06	4.77765e-06	4.78749	KPN	+	222312	223664	1353	CDS	KPN_RS01020	zinc metallopeptidase RseP
KPN_RS01025	yaeT	KPN_00190	√	√			-0.141555	-0.705852	11.1062	-2.85556	0.0171507	0.026042	-5.52586	10.797	-12.7924	4.12858e-07	1.61201e-06	6.0862	KPN	+	223696	226125	2430	CDS	KPN_RS01025	outer membrane protein assembly factor BamA
KPN_RS01030	hlpA	KPN_00191		√			0.0202375	-1.33702	10.3994	0.308238	0.764251	0.798536	-8.72322	9.66039	-22.8774	2.46151e-09	2.40086e-08	11.7669	KPN	+	226247	226732	486	CDS	KPN_RS01030	chaperone
KPN_RS01035	lpxD	KPN_00192	√	√			-0.762726	-1.32184	9.32473	-13.913	7.50098e-08	3.65963e-07	7.77599	9.22908	-22.1717	3.25603e-09	2.98674e-08	11.4866	KPN	+	226736	227761	1026	CDS	KPN_RS01035	UDP-3-O-(3-hydroxymyristoyl)glucosamine N-acyltransferase
KPN_RS01040	fabZ	KPN_00193	√	√			-0.456825	-0.757464	8.937	-7.33003	2.56625e-05	6.49074e-05	1.44439	8.96283	-11.8003	8.26893e-07	2.93161e-06	5.43555	KPN	+	227867	228322	456	CDS	KPN_RS01040	beta-hydroxyacyl-ACP dehydratase
KPN_RS01045	lpxA	KPN_00194	√	√			-0.263953	-0.570451	9.54975	-4.51936	0.00112058	0.00209674	-2.63193	9.53285	-9.48318	5.2438e-06	1.4816e-05	3.36913	KPN	+	228326	229114	789	CDS	KPN_RS01045	acyl-[acyl-carrier-protein]--UDP-N-acetylglucosamine O-acyltransferase
KPN_RS01050	lpxB	KPN_00195	√	√			-0.804697	-1.19369	7.8146	-13.9188	7.47105e-08	3.64835e-07	7.85187	8.08703	-18.3637	1.73942e-08	1.15323e-07	9.7391	KPN	+	229114	230265	1152	CDS	KPN_RS01050	lipid-A-disaccharide synthase
KPN_RS01055	rnhB	KPN_00196	√	√			-1.21656	-1.57229	6.80155	-18.4729	4.91217e-09	3.6196e-08	10.9012	7.14729	-22.1348	3.30483e-09	3.01601e-08	11.6395	KPN	+	230262	230861	600	CDS	KPN_RS01055	ribonuclease HII
KPN_RS01060	dnaE	KPN_00197	√	√			-1.15599	-2.04503	9.27337	-21.4802	1.13118e-09	1.09778e-08	12.3435	9.13099	-32.8987	9.45301e-11	2.16409e-09	15.3202	KPN	+	230879	234361	3483	CDS	KPN_RS01060	DNA polymerase III subunit alpha
KPN_RS01065	accA	KPN_00198	√	√			-0.345789	-1.14653	9.11794	-6.14175	0.000111356	0.000249282	-0.147427	8.77505	-17.6205	2.50702e-08	1.53663e-07	9.28531	KPN	+	234374	235333	960	CDS	KPN_RS01065	acetyl-CoA carboxylase carboxyltransferase subunit alpha
KPN_RS01070	ldcC	KPN_00199	√	√			1.6953	2.43881	7.49763	24.731	2.84597e-10	3.64734e-09	13.9288	8.12188	35.5144	4.74487e-11	1.37396e-09	16.1099	KPN	+	235447	237600	2154	CDS	KPN_RS01070	lysine decarboxylase CadA
KPN_RS01075	yaeR	KPN_00200	√	√			0.609707	1.21874	6.02722	8.5851	6.48059e-06	1.84859e-05	3.18285	6.58666	15.9615	5.9937e-08	3.06669e-07	8.5523	KPN	+	237647	238036	390	CDS	KPN_RS01075	VOC family protein
KPN_RS01080	tilS	KPN_00201	√				-0.312742	-0.111196	5.63159	-3.99031	0.00257819	0.00451499	-3.17064	6.25245	-1.06912	0.312632	0.354674	-7.70633	KPN	+	238090	239403	1314	CDS	KPN_RS01080	tRNA lysidine(34) synthetase TilS
KPN_RS01085	rof	KPN_00202	√	√			1.28901	2.36502	6.77046	14.8763	3.96013e-08	2.12782e-07	8.63929	7.47351	32.8656	9.53912e-11	2.1653e-09	15.4121	KPN	-	239417	239677	261	CDS	KPN_RS01085	Rho-binding antiterminator
KPN_RS01090	yaeP	KPN_00203	√	√			1.29362	2.02934	5.01792	12.0394	2.94088e-07	1.16354e-06	6.72629	5.59435	14.9801	1.04573e-07	4.99284e-07	8.10635	KPN	-	239664	239864	201	CDS	KPN_RS01090	hypothetical protein
KPN_RS01095	yaeQ	KPN_00204		√			0.023732	0.200409	6.21536	0.34552	0.73689	0.772509	-8.42995	6.62651	2.68992	0.0246288	0.0344392	-5.40904	KPN	+	240061	240606	546	CDS	KPN_RS01095	hypothetical protein
KPN_RS01100	yaeJ	KPN_00205	√				0.22254	0.133237	5.45545	2.75584	0.0203442	0.0303154	-5.26611	5.76422	1.4981	0.168066	0.201867	-7.11281	KPN	+	240603	241016	414	CDS	KPN_RS01100	aminoacyl-tRNA hydrolase
KPN_RS01105	cutF	KPN_00206	√				0.254423	0.0422859	6.449	3.56727	0.00515085	0.00853748	-4.0196	6.67456	0.553831	0.593079	0.632264	-8.20049	KPN	+	241038	241757	720	CDS	KPN_RS01105	copper homeostasis/adhesion lipoprotein NlpE
KPN_RS01110	yaeF	KPN_00207	√	√			-2.03195	-3.01683	4.15851	-18.0581	6.12205e-09	4.3126e-08	11.0746	4.19902	-19.0332	1.26638e-08	8.92634e-08	10.5748	KPN	-	241889	242731	843	CDS	KPN_RS01110	hypothetical protein
KPN_RS01115	proS	KPN_00208		√			-0.113531	-0.473678	9.39856	-1.42089	0.185891	0.227537	-7.72413	9.50478	-7.94162	2.23843e-05	5.53613e-05	1.78105	KPN	-	242791	244509	1719	CDS	KPN_RS01115	proline--tRNA ligase
KPN_RS01120	yaeB	KPN_00209	√	√			-0.4573	-0.598411	7.33264	-7.50299	2.10195e-05	5.42541e-05	1.75193	7.58652	-7.74817	2.7273e-05	6.63495e-05	1.72377	KPN	-	244621	245328	708	CDS	KPN_RS01120	tRNA (N6-threonylcarbamoyladenosine(37)-N6)-methyltransferase TrmO
KPN_RS01125	rcsF	KPN_00210	√	√			-0.240244	-0.510944	6.39469	-3.60999	0.00479867	0.00798834	-3.93847	6.66732	-6.87686	6.9719e-05	0.000153887	0.82049	KPN	-	245325	245732	408	CDS	rcsF	Rcs stress response system protein RcsF
KPN_RS01130	metQ	KPN_00211	√	√			2.27699	0.480472	8.34713	30.5897	3.51224e-11	7.37845e-10	16.1343	7.50321	6.49646	0.000107906	0.00023076	0.23365	KPN	-	245840	246655	816	CDS	metQ	methionine ABC transporter substrate-binding protein MetQ
KPN_RS01135	metI	KPN_00212	√	√			1.33292	-1.11909	6.32831	19.3983	3.0554e-09	2.46132e-08	11.4694	5.39915	-10.0606	3.20015e-06	9.63103e-06	4.3873	KPN	-	246699	247352	654	CDS	KPN_RS01135	methionine ABC transporter permease
KPN_RS01140	metN	KPN_00213	√	√			1.33697	-0.842144	6.63928	18.8023	4.13795e-09	3.13536e-08	11.1059	5.80841	-9.33542	5.97429e-06	1.66515e-05	3.63428	KPN	-	247345	248376	1032	CDS	KPN_RS01140	D-methionine ABC transporter%2C ATP-binding protein
KPN_RS01145	gmhB	KPN_00214	√	√			0.755459	0.722165	6.85716	10.0212	1.60852e-06	5.25097e-06	4.58949	6.66353	9.53947	4.99185e-06	1.41939e-05	3.70173	KPN	+	248565	249131	567	CDS	KPN_RS01145	D-glycero-beta-D-manno-heptose 1%2C7-bisphosphate 7-phosphatase
KPN_RS01160	KPN_00217	KPN_00217	√	√			-3.37225	-2.8514	-0.468708	-7.33501	2.55144e-05	6.45634e-05	3.0621	0.31206	-7.48687	3.58298e-05	8.49669e-05	2.74963	KPN	+	251222	251297	76	tRNA	KPN_RS01160	tRNA-Ala
KPN_RS01165	rrlH	KPN_00218					1.20694	0.218149	2.89517	0.960562	0.35951	0.411604	-7.26313	1.91864	1.04979	0.320973	0.363367	-6.79597	KPN	+	251466	254388	2923	rRNA	KPN_RS01165	23S ribosomal RNA
KPN_RS01175	KPN_00220	KPN_00220	√	√			-2.89741	-2.71285	-0.710959	-6.00429	0.000133502	0.00029577	1.44459	-0.26349	-5.93843	0.000211551	0.000427008	1.001	KPN	+	254651	254727	77	tRNA	KPN_RS01175	tRNA-Asp
KPN_RS01180	dkgB	KPN_00221	√	√			-0.295363	-0.467485	4.7353	-2.9324	0.0150391	0.0230645	-4.81891	5.3284	-4.8471	0.000891118	0.0015923	-1.7199	KPN	+	254892	255695	804	CDS	KPN_RS01180	2%2C5-didehydrogluconate reductase B
KPN_RS01185	yafC	KPN_00222	√	√			1.96041	2.33444	4.76283	18.9751	3.7861e-09	2.92671e-08	11.4859	5.70612	23.3773	2.02918e-09	2.07797e-08	12.328	KPN	-	255741	256646	906	CDS	KPN_RS01185	LysR family transcriptional regulator
KPN_RS01190	KPN_00223	KPN_00223					-0.0108875	0.317279	1.53502	-0.0395082	0.969266	0.974176	-7.3751	2.3435	1.41896	0.189336	0.224645	-6.47612	KPN	+	256751	257941	1191	CDS	KPN_RS01190	MFS transporter
KPN_RS01195	yafD	KPN_00224	√	√			1.83323	1.9115	6.20728	25.3676	2.21755e-10	3.00744e-09	14.3164	6.78524	22.4804	2.87799e-09	2.70481e-08	11.8323	KPN	+	258035	258841	807	CDS	KPN_RS01195	EEP domain-containing protein
KPN_RS01200	yafE	KPN_00225	√	√			0.567994	0.593367	5.11238	6.94783	4.03769e-05	9.77845e-05	1.36005	5.41823	5.96889	0.000203706	0.000412259	-0.144427	KPN	+	258933	259703	771	CDS	KPN_RS01200	S-adenosyl-L-methionine (SAM)-dependent methyltransferase PhcB
KPN_RS01205	mltD	KPN_00226	√	√			-0.490471	-0.233663	6.55867	-7.19714	2.99848e-05	7.47858e-05	1.44878	7.27603	-3.03876	0.0139179	0.0202493	-4.91961	KPN	-	259761	261128	1368	CDS	KPN_RS01205	lytic transglycosylase
KPN_RS01210	gloB	KPN_00227	√	√			0.939469	1.05327	4.29912	6.11154	0.00011586	0.000258501	0.406596	4.83244	9.84158	3.84832e-06	1.13272e-05	4.28229	KPN	-	261200	261955	756	CDS	KPN_RS01210	hydroxyacylglutathione hydrolase
KPN_RS01215	yafS	KPN_00228	√				0.450915	0.383296	4.05264	3.8267	0.00336093	0.00575407	-3.12004	4.45283	2.3711	0.0416205	0.055852	-5.55178	KPN	+	261988	262710	723	CDS	KPN_RS01215	SAM-dependent methyltransferase
KPN_RS01220	rnhA	KPN_00229	√				-0.273713	-0.110437	5.33257	-2.96646	0.0141892	0.0218613	-4.87965	5.54996	-1.23785	0.246844	0.286263	-7.40293	KPN	-	262707	263174	468	CDS	KPN_RS01220	ribonuclease H
KPN_RS01225	dnaQ	KPN_00230		√			0.16831	0.509099	5.03298	1.43966	0.180641	0.22205	-7.25437	5.74595	5.84113	0.000238888	0.00047656	-0.373757	KPN	+	263239	263970	732	CDS	KPN_RS01225	DNA polymerase III subunit epsilon
KPN_RS01230	KPN_00231	KPN_00231	√	√			-2.77449	-3.1595	2.14072	-11.9369	3.18611e-07	1.25408e-06	7.27773	3.2492	-15.2441	8.97375e-08	4.36229e-07	8.63778	KPN	+	264104	264180	77	tRNA	KPN_RS01230	tRNA-Asp
KPN_RS01235	KPN_00232	KPN_00232	√	√			1.49986	1.34614	4.40327	15.252	3.11882e-08	1.73315e-07	9.27033	4.73494	12.6234	4.63082e-07	1.78085e-06	6.60624	KPN	-	264240	265121	882	CDS	KPN_RS01235	LysR family transcriptional regulator
KPN_RS01240	KPN_00233	KPN_00233		√			-0.273931	-0.597226	2.15402	-1.50782	0.162645	0.201922	-6.43576	3.18908	-3.87719	0.00369042	0.00593502	-2.78815	KPN	+	265225	265815	591	CDS	KPN_RS01240	cysteine/O-acetylserine efflux protein
KPN_RS01245	yafV	KPN_00234	√	√			1.04294	0.693966	5.57028	13.7824	8.20445e-08	3.95654e-07	8.0057	5.80041	7.91612	2.297e-05	5.67052e-05	2.16408	KPN	-	265846	266616	771	CDS	KPN_RS01245	amidohydrolase
KPN_RS01250	fadE	KPN_00235	√	√			0.590076	0.521298	2.9695	2.87962	0.0164591	0.0251058	-4.47563	3.48294	3.24846	0.00991612	0.0148299	-3.88807	KPN	-	266795	269239	2445	CDS	fadE	acyl-CoA dehydrogenase
KPN_RS01255	lpcA	KPN_00236	√	√			0.795472	0.953187	7.57944	9.92496	1.7566e-06	5.67901e-06	4.42944	7.87071	13.6503	2.35252e-07	9.87654e-07	6.90564	KPN	+	269479	270060	582	CDS	KPN_RS01255	phosphoheptose isomerase
KPN_RS01260	yafJ	KPN_00237	√	√			0.813281	0.89438	7.52607	11.4884	4.55676e-07	1.71182e-06	5.90205	7.73374	12.9436	3.72985e-07	1.4732e-06	6.41328	KPN	+	270135	270902	768	CDS	KPN_RS01260	class II glutamine amidotransferase
KPN_RS01265	yafK	KPN_00238	√	√			-2.70724	-2.42349	6.07367	-31.9217	2.30628e-11	5.56519e-10	16.7507	6.68553	-29.5894	2.45358e-10	4.09465e-09	14.4713	KPN	-	270873	271613	741	CDS	KPN_RS01265	transpeptidase
KPN_RS01275	KPN_00239	KPN_00239	√	√			-0.406114	-0.906134	6.16419	-4.82675	0.000703038	0.00135566	-1.88319	6.32801	-10.5988	2.06301e-06	6.53938e-06	4.71789	KPN	+	272025	273368	1344	CDS	KPN_RS01275	NADH:ubiquinone reductase (Na(+)-transporting) subunit A
KPN_RS01280	KPN_00240	KPN_00240	√	√			-0.381736	-1.01186	5.38686	-4.64398	0.000926106	0.00176052	-2.04739	5.50428	-9.54631	4.96214e-06	1.4132e-05	3.8892	KPN	+	273372	274610	1239	CDS	KPN_RS01280	NADH:ubiquinone reductase (Na(+)-transporting) subunit B
KPN_RS01285			√	√			-0.475866	-0.912067	5.16007	-5.63445	0.000220279	0.000467341	-0.473326	5.25047	-8.57045	1.20749e-05	3.1523e-05	2.96013	KPN	+	274603	275395	793	CDS	KPN_RS01285	Na(+)-translocating NADH-quinone reductase subunit C
KPN_RS01290	KPN_00242	KPN_00242	√	√			-0.500208	-0.930727	4.93264	-5.91095	0.00015122	0.000331689	-0.0252921	5.11041	-9.01612	7.96638e-06	2.163e-05	3.4378	KPN	+	275388	276026	639	CDS	KPN_RS01290	NADH:ubiquinone reductase (Na(+)-transporting) subunit D
KPN_RS01295	KPN_00243	KPN_00243	√	√			-0.422812	-0.968861	4.90965	-3.98961	0.00258108	0.0045171	-3.03524	5.12721	-9.01549	7.97095e-06	2.16314e-05	3.43508	KPN	+	276033	276629	597	CDS	KPN_RS01295	NADH:ubiquinone reductase (Na(+)-transporting) subunit E
KPN_RS01300	KPN_00244	KPN_00244	√	√			-0.419373	-0.902022	6.09407	-5.73203	0.000192662	0.000413829	-0.490336	6.33631	-11.4029	1.10837e-06	3.79152e-06	5.39604	KPN	+	276642	277865	1224	CDS	KPN_RS01300	NADH:ubiquinone reductase (Na(+)-transporting) subunit F
KPN_RS01305	KPN_00245	KPN_00245		√			-0.0911009	-0.92335	2.95264	-0.661814	0.523106	0.572845	-7.55319	3.22076	-5.912	0.000218625	0.00043907	0.224189	KPN	+	277868	278083	216	CDS	KPN_RS01305	hypothetical protein
KPN_RS01310	KPN_00246	KPN_00246	√	√			3.1367	5.3415	1.7591	12.624	1.88344e-07	7.85183e-07	7.86252	4.10056	25.9146	8.06793e-10	1.01664e-08	13.2645	KPN	-	278306	279166	861	CDS	KPN_RS01310	glycerophosphoryl diester phosphodiesterase
KPN_RS01315	dinB	KPN_00247		√			0.149932	0.192293	5.93079	1.96867	0.0774296	0.103105	-6.65063	6.47572	2.47956	0.0348178	0.0475086	-5.73356	KPN	+	279326	280381	1056	CDS	KPN_RS01315	DNA polymerase IV
KPN_RS01320	yafP	KPN_00248	√	√			0.404335	0.410342	3.47223	3.35459	0.00734841	0.0119181	-3.78789	3.99876	3.01924	0.0143667	0.0208175	-4.38517	KPN	+	280384	280836	453	CDS	KPN_RS01320	acyltransferase
KPN_RS01325	pepD	KPN_00249	√	√			0.55278	0.657845	9.62045	9.57705	2.42993e-06	7.57252e-06	3.97507	9.81631	11.8111	8.20426e-07	2.91254e-06	5.38804	KPN	-	280879	282336	1458	CDS	KPN_RS01325	cytosol nonspecific dipeptidase
KPN_RS01330	gpt	KPN_00250	√	√			-1.8784	-1.59093	6.48276	-22.2235	8.11204e-10	8.4381e-09	12.8988	6.99145	-17.7238	2.38079e-08	1.47615e-07	9.5157	KPN	+	282594	283052	459	CDS	KPN_RS01330	xanthine phosphoribosyltransferase
KPN_RS01335	yafA	KPN_00251	√	√			1.57733	1.88292	7.46694	26.1219	1.66283e-10	2.42059e-09	14.5072	8.08189	28.1868	3.79556e-10	5.69547e-09	13.895	KPN	+	283158	284402	1245	CDS	frsA	fermentation/respiration switch protein
KPN_RS01340	crl	KPN_00252	√	√			1.88665	2.67317	7.4721	28.256	7.6785e-11	1.33551e-09	15.3417	8.08086	39.3518	1.88063e-11	7.04513e-10	17.081	KPN	+	284460	284858	399	CDS	KPN_RS01340	sigma factor-binding protein Crl
KPN_RS01345	ygaE	KPN_00253	√	√			0.536014	0.890977	4.54166	5.36137	0.000322744	0.000664976	-0.754642	5.20472	8.92172	8.68764e-06	2.33633e-05	3.32695	KPN	-	284944	285636	693	CDS	KPN_RS01345	transcriptional regulator
KPN_RS01350	gabP	KPN_00254					0.569887	-0.536786	-0.799032	1.29683	0.223924	0.26902	-5.82639	0.41891	-1.42945	0.186391	0.221445	-5.94772	KPN	-	285682	287082	1401	CDS	KPN_RS01350	GABA permease
KPN_RS01355	gabT	KPN_00255					0.823175	0.337214	0.0510226	2.35229	0.0405769	0.0570526	-4.51141	1.12361	1.33754	0.213606	0.250886	-6.25276	KPN	-	287232	288515	1284	CDS	KPN_RS01355	aspartate aminotransferase family protein
KPN_RS01360	gabD	KPN_00256					0.0295111	0.330686	0.154169	0.0912209	0.929126	0.94339	-6.94142	0.798138	0.773044	0.459161	0.501985	-6.7446	KPN	-	288528	289976	1449	CDS	KPN_RS01360	NAD-dependent succinate-semialdehyde dehydrogenase
KPN_RS01365	ygaF	KPN_00257					0.240293	0.71742	-0.804613	0.503719	0.625412	0.669397	-6.53251	0.627668	1.96859	0.0802665	0.102549	-5.23724	KPN	-	290002	291270	1269	CDS	KPN_RS01365	hydroxyglutarate oxidase
KPN_RS01370	csiD	KPN_00258					1.17816	0.547545	-2.17086	1.86666	0.091627	0.120483	-4.73024	-0.712044	1.35332	0.208707	0.245886	-5.77417	KPN	-	291298	292275	978	CDS	KPN_RS01370	carbon starvation induced protein
KPN_RS01375	xdhC	KPN_00259		√			-0.390006	-2.55078	0.266387	-0.917449	0.380586	0.432774	-6.53475	1.12991	-8.9721	8.29415e-06	2.2463e-05	4.16176	KPN	+	292737	292994	258	CDS	KPN_RS01375	hypothetical protein
KPN_RS01380	KPN_00260	KPN_00260		√			0.0476471	-0.462487	2.0318	0.219857	0.830423	0.857474	-7.49871	2.49975	-2.62017	0.0276228	0.038286	-4.69432	KPN	+	293052	293801	750	CDS	KPN_RS01380	SAM-dependent methyltransferase
KPN_RS01385	KPN_00261	KPN_00261	√	√			-0.717073	-0.810038	2.94846	-4.8021	0.00072946	0.00140263	-1.22926	3.42128	-5.28969	0.000487413	0.000908831	-0.684772	KPN	+	294073	294537	465	CDS	KPN_RS01385	HNH endonuclease
KPN_RS01390	stbE	KPN_00262	√	√			-0.720488	-0.729283	0.51806	-2.46897	0.0332505	0.0475121	-4.45524	1.45353	-3.15048	0.0116127	0.0171422	-3.54191	KPN	-	294732	295466	735	CDS	KPN_RS01390	fimbrial assembly chaperone StbE
KPN_RS01395	stbD	KPN_00263	√	√			-0.900383	-0.741192	1.44356	-3.91309	0.00292067	0.00506048	-2.26	2.19134	-3.84756	0.00386212	0.00618332	-2.58905	KPN	-	295432	296766	1335	CDS	KPN_RS01395	fimbrial usher protein StbD
KPN_RS01400	stbC	KPN_00264		√			-0.471441	-0.710101	2.12981	-1.90659	0.0858022	0.113436	-5.84794	2.81342	-4.24153	0.00213019	0.00357724	-2.11687	KPN	-	296771	299326	2556	CDS	KPN_RS01400	fimbrial outer membrane usher protein StbC
KPN_RS01415				√			-0.559509	-0.68855	0.40048	-1.70518	0.119097	0.152376	-5.624	1.52794	-2.93611	0.0164512	0.0236652	-3.91732	KPN	+	301141	301887	747	CDS	KPN_RS01415	hypothetical protein
KPN_RS01420			√	√			-0.853267	-0.749848	0.910785	-3.30588	0.00797617	0.0128429	-3.14033	1.73552	-3.3789	0.00804758	0.0122093	-3.23686	KPN	+	301860	302360	501	CDS	KPN_RS01420	hypothetical protein
KPN_RS01425	KPN_00268	KPN_00268					0.228604	0.186712	4.82991	2.40253	0.0372459	0.0527568	-5.74459	5.19431	1.92456	0.0861614	0.109324	-6.40045	KPN	+	302470	303981	1512	CDS	KPN_RS01425	diguanylate cyclase
KPN_RS01430				√			-0.251172	-0.418542	3.42606	-1.63358	0.133516	0.169199	-6.61375	3.66365	-3.19323	0.0108382	0.0160831	-4.02261	KPN	+	304038	304772	735	CDS	KPN_RS01430	transcriptional regulator
KPN_RS01435	KPN_00269	KPN_00269	√	√			-2.01013	-1.88019	0.991789	-7.3882	2.39875e-05	6.09009e-05	2.93677	1.32489	-6.9602	6.35014e-05	0.000141328	1.99324	KPN	+	305443	305979	537	CDS	KPN_RS01435	membrane protein
KPN_RS01440	KPN_00271	KPN_00271	√	√			-1.13183	-1.25506	1.90327	-5.83428	0.000167668	0.000364085	0.624785	2.10099	-5.75925	0.000264872	0.000522622	0.287467	KPN	-	306831	307304	474	CDS	KPN_RS01440	hypothetical protein
KPN_RS01445	KPN_00272	KPN_00272	√	√			-1.09295	-1.10379	2.77245	-6.15367	0.000109631	0.000245524	0.84586	3.04379	-6.23958	0.000146382	0.00030465	0.700717	KPN	-	307297	308121	825	CDS	KPN_RS01445	transcriptional regulator
KPN_RS01455							-0.913352	-0.593645	-2.01299	-1.44559	0.17901	0.220248	-5.34336	-0.91802	-1.22699	0.250712	0.290392	-5.87831	KPN	-	309579	309836	258	CDS	KPN_RS01455	hypothetical protein
KPN_RS01460	KPN_00274	KPN_00274		√			0.0943398	0.572258	5.58143	0.995147	0.343225	0.394646	-7.87323	6.01148	6.64084	9.12344e-05	0.000197632	0.627464	KPN	+	309928	310323	396	CDS	KPN_RS01460	glyoxalase
KPN_RS01465				√			-0.0133066	1.52643	-2.01911	-0.0225405	0.982462	0.984852	-6.36181	-1.29956	2.87048	0.0183142	0.0261228	-3.37354	KPN	-	310469	310831	363	CDS	KPN_RS01465	translation initiation inhibitor
KPN_RS01470	KPN_00275	KPN_00275					-1.26338	0.421351	-1.34187	-2.13787	0.0583501	0.0792148	-4.49379	-0.294236	1.07289	0.311027	0.352928	-6.19035	KPN	+	311624	312142	519	CDS	KPN_RS01470	fimbrial protein
KPN_RS01475	KPN_00276	KPN_00276					-0.311039	0.683722	-1.84614	-0.497455	0.629666	0.673681	-6.27146	-1.52104	1.1053	0.297478	0.339084	-5.88376	KPN	+	312191	312889	699	CDS	KPN_RS01475	fimbrial assembly chaperone
KPN_RS01480	KPN_00277	KPN_00277					-0.780915	-0.222079	0.565049	-2.06039	0.0664542	0.089491	-5.12927	1.34173	-0.85429	0.414931	0.457175	-6.82812	KPN	+	312969	315452	2484	CDS	KPN_RS01480	fimbrial outer membrane usher protein SthC
KPN_RS01485			√	√			-1.58845	-1.74499	0.000356203	-3.90405	0.00296377	0.00512654	-1.85675	0.627618	-5.71499	0.000280179	0.000548581	0.556373	KPN	+	316175	316657	483	CDS	KPN_RS01485	hypothetical protein
KPN_RS01490			√	√			-1.36946	-0.987748	3.82808	-11.0301	6.65251e-07	2.38697e-06	6.08992	5.25431	-8.49357	1.29959e-05	3.36974e-05	2.88095	KPN	-	316812	317003	192	CDS	KPN_RS01490	hypothetical protein
KPN_RS01495	KPN_00279	KPN_00279	√	√			-0.719005	-1.13166	2.20361	-4.11244	0.00211992	0.0037629	-2.14862	3.28009	-7.58782	3.22176e-05	7.73945e-05	2.28142	KPN	-	317131	317206	76	tRNA	KPN_RS01495	tRNA-Thr
KPN_RS01500	proA	KPN_00280	√	√			0.549908	0.598538	8.20244	9.51267	2.58306e-06	8.01241e-06	3.97042	8.22431	5.8295	0.000242404	0.000482557	-0.717309	KPN	-	317320	318573	1254	CDS	KPN_RS01500	gamma-glutamyl-phosphate reductase
KPN_RS01505	proB	KPN_00281	√	√			0.400256	0.674255	7.899	6.89731	4.29253e-05	0.000103488	0.939568	8.21925	9.16138	6.98169e-06	1.91701e-05	3.15245	KPN	-	318584	319687	1104	CDS	KPN_RS01505	glutamate 5-kinase
KPN_RS01510							-0.181193	1.00479	-2.21284	-0.255056	0.803869	0.833658	-6.28219	-1.1375	2.00283	0.0759489	0.097451	-4.78037	KPN	-	319842	319964	123	CDS	KPN_RS01510	hypothetical protein
KPN_RS01515	phoE	KPN_00282	√	√			3.01418	5.37481	3.25774	19.8674	2.42157e-09	2.03968e-08	12.182	5.38148	36.7503	3.48558e-11	1.11435e-09	16.3744	KPN	+	319977	321029	1053	CDS	KPN_RS01515	phosphoporin PhoE
KPN_RS01520	nlpC	KPN_00283	√	√			1.27242	1.61159	5.04295	14.9197	3.85135e-08	2.08612e-07	8.91962	5.61688	16.4066	4.70565e-08	2.537e-07	8.95495	KPN	-	321074	321640	567	CDS	KPN_RS01520	hypothetical protein
KPN_RS01525			√				-0.612366	0.265238	3.07048	-3.84589	0.00325746	0.00559482	-2.83586	3.99671	1.27583	0.233709	0.272229	-7.05214	KPN	+	322053	322930	878	CDS	KPN_RS01525	multidrug DMT transporter permease
KPN_RS01530			√	√			0.434169	1.65875	4.50571	4.24817	0.00170952	0.0030897	-2.51661	5.33471	12.9169	3.79698e-07	1.49452e-06	6.73477	KPN	+	323026	323691	666	CDS	KPN_RS01530	haloacid dehalogenase
KPN_RS01540	phnE	KPN_00286		√			0.0501859	1.53036	-0.470629	0.113358	0.911999	0.92833	-6.75461	0.421967	4.48291	0.00149552	0.00257522	-1.15459	KPN	-	324994	325878	885	CDS	KPN_RS01540	phosphonate ABC transporter%2C permease protein PhnE
KPN_RS01545	KPN_00287	KPN_00287					0.261601	0.756678	-0.899936	0.563281	0.5857	0.632452	-6.47388	0.511223	1.88177	0.0922802	0.116316	-5.33723	KPN	-	325875	326747	873	CDS	KPN_RS01545	phosphonate ABC transporter%2C permease protein PhnE
KPN_RS01550			√	√			0.863906	2.61954	0.343232	2.66229	0.023881	0.0351747	-4.07788	1.99425	11.5645	9.82802e-07	3.41875e-06	6.27187	KPN	-	326814	327752	939	CDS	KPN_RS01550	phosphonate ABC transporter substrate-binding protein
KPN_RS01555	phnC	KPN_00288		√			0.0130731	3.20954	-2.15174	0.0216606	0.983146	0.985354	-6.33086	-0.0121468	7.20815	4.83192e-05	0.000110855	2.47957	KPN	-	327775	328617	843	CDS	KPN_RS01555	phosphonate ABC transporter ATP-binding protein
KPN_RS01560	ykgK	KPN_00290	√	√			0.992525	1.38462	-0.374409	2.61655	0.0258282	0.0377933	-3.95498	0.724157	4.30513	0.00193905	0.00327784	-1.49195	KPN	+	329466	330008	543	CDS	KPN_RS01560	helix-turn-helix transcriptional regulator
KPN_RS01565	yagZ	KPN_00291		√			0.401711	2.01443	1.798	2.09258	0.0629647	0.0850912	-5.46314	2.5622	9.62154	4.64807e-06	1.33367e-05	4.54045	KPN	+	330083	330670	588	CDS	KPN_RS01565	common pilus major fimbrillin subunit EcpA
KPN_RS01570	yagY	KPN_00292		√			0.701232	1.43446	0.011271	1.71128	0.117936	0.150999	-5.49607	0.783453	4.32684	0.00187805	0.00318376	-1.46986	KPN	+	330729	331397	669	CDS	KPN_RS01570	fimbrial chaperone EcpB
KPN_RS01575	yagX	KPN_00293	√	√			0.857619	0.843708	0.878205	3.07427	0.0118076	0.018425	-3.53066	1.71824	3.35597	0.00834735	0.0126318	-3.26598	KPN	+	331423	333948	2526	CDS	KPN_RS01575	hypothetical protein
KPN_RS01580	yagW	KPN_00294	√				0.926701	0.669738	0.420523	3.07789	0.011735	0.0183331	-3.38973	1.00212	1.827	0.100708	0.126109	-5.54868	KPN	+	333938	335581	1644	CDS	KPN_RS01580	hypothetical protein
KPN_RS01585	yagV	KPN_00295	√				0.931773	0.883305	-0.105063	2.50371	0.0313327	0.0450239	-4.21453	0.646693	2.44279	0.0369903	0.0502172	-4.49456	KPN	+	335550	336260	711	CDS	KPN_RS01585	hypothetical protein
KPN_RS01590	yhdY	KPN_00296	√				7.90784	0.587299	2.12092	13.2473	1.19456e-07	5.36849e-07	8.11609	0.084945	1.76751	0.110671	0.137683	-5.40263	KPN	-	336264	336953	690	CDS	KPN_RS01590	amino acid ABC transporter permease
KPN_RS01595	gltJ	KPN_00297	√	√			7.08225	0.95916	2.65504	21.4335	1.15547e-09	1.1173e-08	12.3349	0.424946	2.81397	0.0200904	0.0284044	-3.83228	KPN	-	336943	337695	753	CDS	KPN_RS01595	membrane protein
KPN_RS01600	gltL	KPN_00298	√	√			7.49472	1.69556	3.25166	24.058	3.73055e-10	4.58361e-09	13.4274	0.849173	5.15994	0.000580031	0.00106668	-0.246651	KPN	-	337692	338510	819	CDS	KPN_RS01600	ABC transporter
KPN_RS01605	fliY	KPN_00299	√	√			7.4662	2.53489	3.80327	31.836	2.36834e-11	5.63876e-10	15.9126	1.21667	6.39484	0.000121621	0.00025752	1.36113	KPN	-	338512	339321	810	CDS	KPN_RS01605	cysteine ABC transporter substrate-binding protein
KPN_RS01610	umuC	KPN_00300	√	√			3.13569	2.82282	1.05251	10.115	1.47708e-06	4.8995e-06	5.82951	1.52238	9.82016	3.91909e-06	1.14976e-05	4.90213	KPN	+	339656	339826	171	CDS	KPN_RS01610	hypothetical protein
KPN_RS01615	livF	KPN_00301					0.303517	-0.1532	-0.00859528	0.849137	0.415747	0.468087	-6.51623	0.0243953	-0.451706	0.662085	0.697363	-6.75311	KPN	-	339943	340638	696	CDS	KPN_RS01615	ABC transporter ATP-binding protein
KPN_RS01620	livG	KPN_00302					0.574434	0.185291	-0.190126	1.53996	0.154714	0.192993	-5.68223	0.667201	0.6382	0.539116	0.581563	-6.81052	KPN	-	340631	341413	783	CDS	livG	ABC transporter ATP-binding protein
KPN_RS01625	livM	KPN_00303		√			0.653512	-1.43873	-0.859154	1.41653	0.187128	0.228921	-5.66162	-0.195444	-3.8572	0.00380532	0.0061015	-2.00023	KPN	-	341400	342449	1050	CDS	KPN_RS01625	branched-chain amino acid ABC transporter permease
KPN_RS01630	livH	KPN_00304					0.964921	0.698582	-0.435197	2.33177	0.0420196	0.0588956	-4.40928	0.114074	1.71543	0.120134	0.148251	-5.4827	KPN	-	342449	343348	900	CDS	KPN_RS01630	branched-chain amino acid ABC transporter permease
KPN_RS01635	livJ	KPN_00305					-0.159901	0.58225	-1.67973	-0.282903	0.783044	0.814676	-6.40047	-0.690001	1.441	0.18319	0.218271	-5.66893	KPN	-	343368	344504	1137	CDS	KPN_RS01635	branched-chain amino acid ABC transporter substrate-binding protein
KPN_RS01645	eutC	KPN_00306	√	√			2.32342	1.80864	-0.630629	4.85235	0.000676676	0.00130865	-0.206099	0.110511	4.78668	0.00096975	0.00172132	-0.639084	KPN	-	345049	345825	777	CDS	KPN_RS01645	ethanolamine ammonia-lyase small subunit
KPN_RS01650	eutB	KPN_00307	√	√			1.61143	2.02327	1.22132	5.66748	0.000210483	0.000448511	0.584294	1.91904	9.04884	7.73191e-06	2.1036e-05	4.11381	KPN	-	345822	347210	1389	CDS	KPN_RS01650	ethanolamine ammonia lyase large subunit
KPN_RS01655	yhfM	KPN_00308					-1.5283	-0.689957	-2.75134	-1.44332	0.179633	0.220912	-5.18518	-1.11833	-1.27298	0.234673	0.273233	-5.78142	KPN	-	347220	348599	1380	CDS	KPN_RS01655	ethanolamine permease
KPN_RS01665	mmuP	KPN_00309	√				1.56088	0.144374	3.31192	10.7051	8.77222e-07	3.05346e-06	5.91092	2.56208	0.696699	0.503449	0.546909	-7.27865	KPN	+	348873	350282	1410	CDS	KPN_RS01665	S-methylmethionine permease
KPN_RS01670	mmuM	KPN_00310	√	√			2.72157	1.20895	4.52674	20.8557	1.50876e-09	1.37223e-08	12.5295	4.39754	4.06127	0.00278929	0.00459337	-2.73964	KPN	+	350269	351201	933	CDS	KPN_RS01670	homocysteine S-methyltransferase
KPN_RS01675	tauA	KPN_00311	√	√			5.86893	0.946068	3.10307	25.6958	1.95448e-10	2.71768e-09	14.3056	0.89661	3.46579	0.00700964	0.0107441	-2.87715	KPN	+	351442	352404	963	CDS	KPN_RS01675	taurine ABC transporter substrate-binding protein
KPN_RS01680	tauB	KPN_00312	√	√			5.96584	1.58135	2.36208	20.6552	1.65782e-09	1.48263e-08	12.1609	0.632659	4.91599	0.000809733	0.00145457	-0.556122	KPN	+	352416	353183	768	CDS	tauB	taurine ABC transporter ATP-binding protein
KPN_RS01685	tauC	KPN_00313	√	√			7.40626	1.58248	1.54942	12.805	1.64678e-07	7.00142e-07	7.74321	-0.099436	2.81822	0.0199507	0.0282218	-3.68811	KPN	+	353180	354007	828	CDS	KPN_RS01685	taurine ABC transporter permease
KPN_RS01690	tauD	KPN_00314	√	√			5.24275	1.66777	2.88217	21.8874	9.41549e-10	9.51675e-09	12.971	1.31101	5.69309	0.000288105	0.000563277	0.393753	KPN	+	354004	354855	852	CDS	KPN_RS01690	taurine dioxygenase
KPN_RS01695	yhjT	KPN_00315	√				-1.83161	0.102481	1.50953	-7.82967	1.4548e-05	3.87153e-05	3.34549	3.3161	0.63799	0.539247	0.581587	-7.50862	KPN	-	355011	356729	1719	CDS	KPN_RS01695	acyltransferase
KPN_RS01700	hemB	KPN_00316	√	√			1.02174	0.477479	7.38074	16.2661	1.68024e-08	1.02133e-07	9.50837	7.48955	5.85833	0.000233788	0.00046749	-0.603664	KPN	-	356933	357907	975	CDS	KPN_RS01700	delta-aminolevulinic acid dehydratase
KPN_RS01705	ampH	KPN_00317	√				0.368218	0.044828	5.62631	4.92449	0.000607905	0.00118852	-1.64322	5.74613	0.522467	0.613861	0.651179	-8.07311	KPN	-	358014	359174	1161	CDS	KPN_RS01705	D-alanyl-D-alanine-carboxypeptidase/endopeptidase AmpH
KPN_RS01710	KPN_00318	KPN_00318	√				-0.629707	-0.101505	4.84444	-7.09942	3.36648e-05	8.29923e-05	1.61111	5.0366	-1.02867	0.330275	0.372481	-7.53845	KPN	+	359373	359906	534	CDS	KPN_RS01710	isochorismatase
KPN_RS01715	sbmA	KPN_00319	√	√			-0.351164	0.271542	6.23275	-4.22967	0.00176014	0.00317371	-2.86503	6.4516	3.16241	0.0113909	0.0168287	-4.59449	KPN	+	360024	361244	1221	CDS	KPN_RS01715	transporter
KPN_RS01720	yaiW	KPN_00320	√				-0.504515	0.0942388	6.00899	-5.87524	0.000158653	0.000346617	-0.267964	6.01159	0.875673	0.403794	0.445821	-7.85756	KPN	+	361263	362369	1107	CDS	KPN_RS01720	hypothetical protein
KPN_RS01725	yaiY	KPN_00321	√	√			-3.31722	-2.18303	1.94332	-6.23662	9.8396e-05	0.000222033	1.35672	2.18554	-9.0927	7.42947e-06	2.02853e-05	4.11559	KPN	-	362366	362668	303	CDS	KPN_RS01725	membrane protein
KPN_RS01730	yaiZ	KPN_00322					-0.59871	-0.0905596	0.904456	-2.26916	0.0467368	0.0647953	-4.90478	0.916956	-0.286542	0.780899	0.806959	-7.05317	KPN	+	362921	363124	204	CDS	KPN_RS01730	membrane protein
KPN_RS01735	ddl	KPN_00323	√				0.610857	0.160159	7.81712	9.22914	3.39459e-06	1.02565e-05	3.69568	7.83969	2.06712	0.0684344	0.0882955	-6.57628	KPN	-	363157	364254	1098	CDS	KPN_RS01735	D-alanine--D-alanine ligase A
KPN_RS01740	KPN_00324	KPN_00324	√				2.44816	0.548557	1.69765	8.86544	4.86833e-06	1.42746e-05	4.48806	2.4032	2.12763	0.0620182	0.0805801	-5.46226	KPN	+	364354	365037	684	CDS	KPN_RS01740	extensin
KPN_RS01745	KPN_00325	KPN_00325	√				1.82473	-0.0531574	3.35762	13.7014	8.67737e-08	4.13933e-07	8.38583	3.27001	-0.372052	0.718395	0.74887	-7.64235	KPN	+	365207	366406	1200	CDS	KPN_RS01745	MFS transporter
KPN_RS01750	yaiB	KPN_00326	√	√			2.24457	1.66834	2.84586	14.1018	6.59733e-08	3.2724e-07	8.78559	3.45531	11.5801	9.71598e-07	3.38857e-06	6.03783	KPN	+	366706	366966	261	CDS	KPN_RS01750	anti-adapter protein IraP
KPN_RS01755	phoA	KPN_00327	√	√			2.37964	3.23999	4.67354	23.5826	4.53673e-10	5.26463e-09	13.7597	6.00794	33.9554	7.11063e-11	1.82257e-09	15.7921	KPN	+	367056	368486	1431	CDS	KPN_RS01755	alkaline phosphatase
KPN_RS01760	psiF	KPN_00328	√	√			1.4181	2.28894	2.96081	9.19502	3.50965e-06	1.05744e-05	4.49869	4.29995	16.4708	4.54675e-08	2.46528e-07	9.19618	KPN	+	368578	368895	318	CDS	KPN_RS01760	phosphate starvation-inducible protein PsiF
KPN_RS01765	proC	KPN_00329	√	√			1.40724	1.55645	7.3097	19.9257	2.3535e-09	1.99174e-08	11.6547	7.57173	22.0889	3.36664e-09	3.05162e-08	11.5792	KPN	-	368962	369771	810	CDS	KPN_RS01765	pyrroline-5-carboxylate reductase
KPN_RS01770	yaiI	KPN_00330	√	√			0.269619	-0.548418	4.42731	2.80719	0.0186312	0.0280357	-4.96785	4.46559	-3.3939	0.00785761	0.0119481	-3.85743	KPN	+	369888	370346	459	CDS	KPN_RS01770	DUF188 domain-containing protein
KPN_RS01775	KPN_00331	KPN_00331	√	√			2.94066	3.72179	6.79866	38.4102	3.70192e-12	1.52947e-10	18.6112	7.52105	28.2314	3.74211e-10	5.67239e-09	13.996	KPN	-	370343	371053	711	CDS	KPN_RS01775	hypothetical protein
KPN_RS01780	aroL	KPN_00332					0.161744	-0.15748	6.12523	2.19356	0.0531197	0.0728153	-6.32252	6.43878	-2.01989	0.0738815	0.0949348	-6.46303	KPN	+	371382	371915	534	CDS	KPN_RS01780	shikimate kinase II
KPN_RS01785	yaiA	KPN_00333					-0.156351	-0.234912	4.37424	-1.47183	0.171945	0.212335	-7.06944	4.94436	-2.38077	0.0409639	0.0550813	-5.63405	KPN	+	371987	372178	192	CDS	KPN_RS01785	hypothetical protein
KPN_RS01790	aroM	KPN_00334	√	√			-2.02189	-1.35212	3.79502	-16.1477	1.80275e-08	1.08024e-07	9.98792	4.8857	-10.9428	1.57383e-06	5.15658e-06	5.25234	KPN	+	372449	373114	666	CDS	KPN_RS01790	hypothetical protein
KPN_RS01795	yaiE	KPN_00335	√	√			1.31285	1.80572	6.90776	16.5926	1.38745e-08	8.74423e-08	9.76473	7.19989	21.5669	4.16699e-09	3.62969e-08	11.3895	KPN	+	373192	373476	285	CDS	KPN_RS01795	hypothetical protein
KPN_RS01800	rdgC	KPN_00336	√	√			-0.429854	-0.585431	7.67314	-6.17446	0.000106691	0.00023954	-0.0273869	7.51561	-8.68352	1.0848e-05	2.85989e-05	2.73955	KPN	-	373548	374459	912	CDS	KPN_RS01800	recombination-associated protein RdgC
KPN_RS01805	yajF	KPN_00337					0.0352768	0.00190321	3.42172	0.276958	0.787475	0.818491	-7.87086	4.12006	0.0163116	0.987339	0.988816	-7.90955	KPN	+	374549	375463	915	CDS	KPN_RS01805	fructokinase
KPN_RS01810	sbcC	KPN_00338	√	√			1.29822	1.19138	6.66785	15.4636	2.73278e-08	1.55244e-07	9.05373	6.87597	13.5501	2.50806e-07	1.04153e-06	6.95312	KPN	-	375537	378674	3138	CDS	KPN_RS01810	exonuclease subunit SbcC
KPN_RS01815	sbcD	KPN_00339	√	√			1.21805	0.978332	5.4977	13.6412	9.04782e-08	4.28551e-07	7.91593	5.62366	7.27211	4.50806e-05	0.000104183	1.46437	KPN	-	378671	379876	1206	CDS	KPN_RS01815	exonuclease sbcCD subunit D
KPN_RS01820	phoB	KPN_00340	√	√			2.70273	3.421	6.53898	36.1231	6.79614e-12	2.34883e-10	17.9905	7.37933	45.025	5.57305e-12	3.46854e-10	18.3361	KPN	+	380059	380748	690	CDS	KPN_RS01820	DNA-binding response regulator
KPN_RS01825	phoR	KPN_00341	√	√			2.91656	3.46438	6.64345	42.1734	1.46684e-12	8.86562e-11	19.5695	7.48371	40.0383	1.60884e-11	6.48012e-10	17.269	KPN	+	380770	382065	1296	CDS	phoR	PAS domain-containing sensor histidine kinase
KPN_RS01830	brnQ	KPN_00342	√	√			-1.64203	-2.0329	7.36909	-26.2823	1.56568e-10	2.29162e-09	14.5809	7.98373	-30.6124	1.80748e-10	3.35041e-09	14.6967	KPN	+	382480	383799	1320	CDS	KPN_RS01830	branched-chain amino acid transporter 2 carrier protein BrnQ
KPN_RS01835	proY	KPN_00343	√	√			-2.07054	-2.50603	7.04402	-32.39	1.99744e-11	4.95836e-10	16.8115	7.28936	-33.7672	7.4757e-11	1.89603e-09	15.6796	KPN	+	383886	385259	1374	CDS	KPN_RS01835	proline-specific permease ProY
KPN_RS01840	malZ	KPN_00344	√	√			-1.33589	-1.66452	4.95335	-12.6346	1.86853e-07	7.79571e-07	7.23279	5.96601	-15.5457	7.55715e-08	3.75893e-07	8.3934	KPN	+	385411	387228	1818	CDS	KPN_RS01840	maltodextrin glucosidase
KPN_RS01845	KPN_00345	KPN_00345	√	√			0.533514	1.44249	1.66154	2.50837	0.0310842	0.0446909	-4.73696	2.42337	6.70771	8.4484e-05	0.000183976	1.44371	KPN	-	387225	388127	903	CDS	KPN_RS01845	LysR family transcriptional regulator
KPN_RS01850	KPN_00346	KPN_00346	√				-1.27895	-0.300001	-0.373999	-2.95569	0.0144525	0.0222221	-3.37556	0.836766	-0.917315	0.382714	0.424735	-6.63154	KPN	+	388394	389035	642	CDS	KPN_RS01850	hydrolase
KPN_RS01855	KPN_00347	KPN_00347					0.465455	0.174086	-0.299894	1.25034	0.239752	0.285792	-6.01865	0.291477	0.456377	0.658847	0.694909	-6.81819	KPN	+	389222	389767	546	CDS	KPN_RS01855	antibiotic biosynthesis monooxygenase
KPN_RS01860	KPN_00348	KPN_00348					-0.0503453	-0.344719	1.47409	-0.215832	0.833474	0.860127	-7.33203	2.07766	-1.37449	0.202283	0.238842	-6.46353	KPN	+	389792	391660	1869	CDS	KPN_RS01860	amidohydrolase
KPN_RS01865	KPN_00349	KPN_00349		√			-0.137597	1.04714	0.0387828	-0.366295	0.721806	0.758626	-6.83744	0.799022	3.12534	0.0120945	0.0177946	-3.40893	KPN	-	391719	392579	861	CDS	KPN_RS01865	fructose-1%2C6-bisphosphate aldolase%2C class II
KPN_RS01870	KPN_00350	KPN_00350	√				-2.07005	0.275299	-0.276415	-5.28993	0.000357285	0.000729411	0.378805	0.149756	0.812012	0.437569	0.480439	-6.54499	KPN	-	392609	393571	963	CDS	KPN_RS01870	kinase
KPN_RS01875	KPN_00351	KPN_00351	√	√			-1.18025	1.11672	0.300913	-3.63254	0.00462294	0.00772942	-2.40155	1.11412	3.24386	0.00998976	0.0149317	-3.28788	KPN	-	393637	395028	1392	CDS	KPN_RS01875	PTS ascorbate transporter subunit IIC
KPN_RS01880	KPN_00352	KPN_00352		√			-1.05297	1.3348	-0.96955	-2.17147	0.0551377	0.0752733	-4.52974	-1.50106	2.47472	0.0350966	0.0478403	-3.97431	KPN	-	395049	395336	288	CDS	KPN_RS01880	PTS mannose transporter subunit IIA
KPN_RS01885	KPN_00353	KPN_00353	√	√			-1.70529	1.18232	-0.516242	-3.62911	0.00464924	0.00776855	-2.19044	0.438243	3.14143	0.0117838	0.0173804	-3.29227	KPN	-	395342	395785	444	CDS	KPN_RS01885	PTS sugar transporter subunit IIA
KPN_RS01895	KPN_00354	KPN_00354	√	√			-0.705422	0.868803	9.96112	-7.12226	3.27629e-05	8.1107e-05	1.13899	9.24856	13.3483	2.85679e-07	1.16379e-06	6.58378	KPN	-	396132	396734	603	CDS	KPN_RS01895	peroxiredoxin
KPN_RS01900	yajB	KPN_00355		√			0.0975374	0.325593	4.09225	0.916108	0.381255	0.433443	-7.63774	4.7267	3.06645	0.0133059	0.0194328	-4.45603	KPN	-	396862	397443	582	CDS	KPN_RS01900	ACP phosphodiesterase
KPN_RS01910	queA	KPN_00356	√	√			-1.13087	-1.30627	7.06221	-16.8866	1.17123e-08	7.5868e-08	9.93074	7.30868	-17.8073	2.28384e-08	1.42427e-07	9.52006	KPN	+	397699	398763	1065	CDS	KPN_RS01910	tRNA preQ1(34) S-adenosylmethionine ribosyltransferase-isomerase QueA
KPN_RS01915	tgt	KPN_00357					0.0772226	-0.0470501	9.11564	1.36068	0.203607	0.247272	-7.78967	9.18804	-0.826577	0.429677	0.472548	-8.26398	KPN	+	398872	399999	1128	CDS	KPN_RS01915	tRNA guanosine(34) transglycosylase Tgt
KPN_RS01920	yajC	KPN_00358	√	√			0.582192	0.768142	8.38151	9.77702	2.01413e-06	6.42245e-06	4.232	8.55322	12.8532	3.96282e-07	1.55295e-06	6.27276	KPN	+	400022	400354	333	CDS	KPN_RS01920	preprotein translocase subunit YajC
KPN_RS01925	secD	KPN_00359	√	√			-0.15199	-0.683931	9.99914	-2.78909	0.0192177	0.0288292	-5.5974	9.94472	-12.2876	5.84199e-07	2.1733e-06	5.75336	KPN	+	400381	402228	1848	CDS	KPN_RS01925	protein-export membrane protein SecD
KPN_RS01930	secF	KPN_00360	√	√			-0.300783	-0.946894	9.11606	-5.36932	0.000319128	0.000658287	-1.27713	8.93985	-16.1494	5.40757e-08	2.83171e-07	8.43095	KPN	+	402239	403210	972	CDS	KPN_RS01930	preprotein translocase subunit SecF
KPN_RS01935	KPN_00361	KPN_00361	√	√			-2.72517	-2.39096	2.66606	-14.1539	6.36988e-08	3.17723e-07	8.8733	3.26124	-15.2881	8.75014e-08	4.26132e-07	8.63786	KPN	+	403347	403712	366	CDS	KPN_RS01935	glyoxalase
KPN_RS01940	KPN_00362	KPN_00362	√	√			-1.49549	-1.40242	3.40603	-9.42961	2.79636e-06	8.61915e-06	4.64503	3.94584	-9.89986	3.66277e-06	1.08442e-05	4.50674	KPN	+	403736	404431	696	CDS	KPN_RS01940	DNA-binding transcriptional regulator
KPN_RS01945	tsx	KPN_00363	√	√			-2.17341	-5.11161	7.73089	-29.4628	5.08537e-11	9.76428e-10	15.7718	6.84282	-49.138	2.52887e-12	2.33572e-10	19.0259	KPN	-	404486	405370	885	CDS	KPN_RS01945	nucleoside-specific channel-forming protein Tsx
KPN_RS01950	yajI	KPN_00364	√	√			-2.1316	-0.686397	3.36174	-13.2875	1.16079e-07	5.23871e-07	8.09644	3.30618	-4.74798	0.00102401	0.00181343	-1.45546	KPN	-	405669	406208	540	CDS	KPN_RS01950	hypothetical protein
KPN_RS01955	ybaD	KPN_00365	√	√			0.730364	0.85438	6.28044	10.4936	1.05436e-06	3.62066e-06	5.11958	6.83826	11.3772	1.12988e-06	3.85839e-06	5.3056	KPN	+	406356	406805	450	CDS	KPN_RS01955	NrdR family transcriptional regulator
KPN_RS01960	ribD	KPN_00366	√				0.929144	0.233926	6.5944	9.94056	1.73162e-06	5.61178e-06	4.54269	6.91261	1.56726	0.151225	0.183325	-7.19636	KPN	+	406809	407912	1104	CDS	KPN_RS01960	bifunctional diaminohydroxyphosphoribosylaminopyrimidine deaminase/5-amino-6-(5-phosphoribosylamino)uracil reductase
KPN_RS01965	ribH	KPN_00367	√	√			-0.776044	-0.519161	9.34577	-13.5266	9.8025e-08	4.56626e-07	7.48348	9.52686	-8.18924	1.74768e-05	4.44344e-05	2.05045	KPN	+	408000	408470	471	CDS	KPN_RS01965	6%2C7-dimethyl-8-ribityllumazine synthase
KPN_RS01970	nusB	KPN_00368	√	√			-0.857569	-0.62155	8.93233	-13.8295	7.94263e-08	3.85404e-07	7.72966	9.12881	-10.3731	2.47417e-06	7.68357e-06	4.22046	KPN	+	408490	408909	420	CDS	nusB	N utilization substance protein B
KPN_RS01975	thiL	KPN_00369	√	√			-1.81485	-1.45449	7.82483	-30.8005	3.28222e-11	7.04922e-10	16.2283	8.34999	-23.1038	2.25424e-09	2.24044e-08	11.9457	KPN	+	408981	409952	972	CDS	KPN_RS01975	thiamine-monophosphate kinase
KPN_RS01980	pgpA	KPN_00370	√	√			-1.81034	-1.28064	6.03198	-24.1859	3.54154e-10	4.39167e-09	13.8365	6.66317	-17.1468	3.18925e-08	1.87334e-07	9.22996	KPN	+	409981	410448	468	CDS	KPN_RS01980	phosphatidylglycerophosphatase A
KPN_RS01985	yajO	KPN_00371	√	√			-1.15645	-0.526326	4.6286	-12.3047	2.39685e-07	9.66861e-07	7.01877	5.66012	-6.01581	0.000192235	0.000390966	-0.124507	KPN	-	410494	411468	975	CDS	KPN_RS01985	oxidoreductase
KPN_RS01990	dxs	KPN_00372		√			-0.0091722	-0.602745	8.54025	-0.164008	0.873005	0.895746	-8.68367	8.59344	-10.0973	3.10384e-06	9.37805e-06	4.01012	KPN	-	411529	413391	1863	CDS	KPN_RS01990	1-deoxy-D-xylulose-5-phosphate synthase
KPN_RS01995	ispA	KPN_00373	√				0.957056	0.00288758	7.29606	14.2386	6.01783e-08	3.01567e-07	8.12625	7.26648	0.0413159	0.967939	0.972477	-8.45113	KPN	-	413410	414309	900	CDS	KPN_RS01995	(2E%2C6E)-farnesyl diphosphate synthase
KPN_RS02000	xseB	KPN_00374	√	√			1.41816	0.546186	5.88829	18.9925	3.75249e-09	2.90492e-08	11.3056	5.82077	6.26141	0.000142591	0.000297454	0.173148	KPN	-	414310	414552	243	CDS	KPN_RS02000	exodeoxyribonuclease 7 small subunit
KPN_RS02005	thiI	KPN_00375	√	√			-2.54824	-1.91836	8.09297	-41.503	1.71928e-12	9.90771e-11	19.3442	8.37282	-31.2384	1.50657e-10	2.90256e-09	14.8634	KPN	+	414734	416182	1449	CDS	KPN_RS02005	tRNA 4-thiouridine(8) synthase ThiI
KPN_RS02010	KPN_00376	KPN_00376	√	√			1.92071	0.813484	4.90356	20.5581	1.73574e-09	1.53438e-08	12.2939	4.84081	5.85948	0.000233453	0.000466993	-0.18306	KPN	-	416249	416725	477	CDS	KPN_RS02010	activator of HSP90 ATPase
KPN_RS02015	thiJ	KPN_00377	√	√			2.01597	1.31658	6.09613	27.6893	9.37362e-11	1.54597e-09	15.2498	6.06194	12.9575	3.69528e-07	1.46526e-06	6.64416	KPN	-	416776	417369	594	CDS	KPN_RS02015	oxidative-stress-resistance chaperone
KPN_RS02020	apbA	KPN_00378	√	√			2.40688	1.32902	6.74409	34.6854	1.01547e-11	3.16273e-10	17.5515	6.57252	16.0621	5.67158e-08	2.93836e-07	8.6163	KPN	-	417332	418243	912	CDS	KPN_RS02020	2-dehydropantoate 2-reductase
KPN_RS02025	yajQ	KPN_00379	√	√			0.433317	0.660403	8.16217	5.17465	0.000421626	0.000846887	-1.53028	8.44061	9.33121	5.99665e-06	1.67052e-05	3.30036	KPN	+	418435	418926	492	CDS	KPN_RS02025	nucleotide-binding protein
KPN_RS02030	yajR	KPN_00380	√	√			-0.84157	-1.3989	6.18214	-12.096	2.81444e-07	1.11681e-06	6.57176	6.69269	-13.8839	2.02976e-07	8.73367e-07	7.21087	KPN	-	418970	420334	1365	CDS	KPN_RS02030	MFS transporter
KPN_RS02035	KPN_00381	KPN_00381	√				1.67551	0.274384	1.84519	7.60589	1.86955e-05	4.86646e-05	2.9911	2.31348	1.44447	0.182239	0.21738	-6.43566	KPN	-	420494	421672	1179	CDS	KPN_RS02035	oxidoreductase
KPN_RS02040	KPN_00382	KPN_00382					-0.503535	-0.162317	-0.1952	-1.36858	0.201205	0.244634	-5.90408	0.247302	-0.516807	0.617652	0.654811	-6.77545	KPN	-	422003	423367	1365	CDS	KPN_RS02040	MFS transporter
KPN_RS02045	KPN_00383	KPN_00383					-0.756244	-0.852926	-1.36875	-1.23851	0.24392	0.289986	-5.74614	-1.06981	-1.81736	0.102264	0.127938	-5.06998	KPN	-	423378	424196	819	CDS	KPN_RS02045	xylose isomerase
KPN_RS02050	KPN_00384	KPN_00384		√			0.113822	-3.94015	0.209221	0.321117	0.754758	0.790004	-6.90692	-1.1519	-3.9993	0.0030634	0.0050116	-1.60204	KPN	-	424271	425950	1680	CDS	KPN_RS02050	FAD-binding dehydrogenase
KPN_RS02055	KPN_00385	KPN_00385		√			-0.838667	-1.41295	-0.124046	-2.35922	0.0401002	0.0564564	-4.45027	-0.825564	-3.28346	0.00937433	0.0140667	-2.79656	KPN	-	425961	426281	321	CDS	KPN_RS02055	NIPSNAP protein
KPN_RS02060	KPN_00386	KPN_00386		√			-0.144917	-1.50827	0.780629	-0.417146	0.68542	0.724791	-7.04698	1.43175	-5.536	0.000352617	0.000674631	0.145464	KPN	-	426295	427971	1677	CDS	KPN_RS02060	3-oxosteroid 1-dehydrogenase
KPN_RS02065	KPN_00387	KPN_00387		√			-0.426253	-1.89691	0.743687	-1.48011	0.169765	0.209885	-6.04421	1.07368	-7.07508	5.59024e-05	0.00012609	2.16984	KPN	-	427968	428789	822	CDS	KPN_RS02065	shikimate dehydrogenase
KPN_RS02070	KPN_00388	KPN_00388	√	√			-2.23024	-1.7552	0.754458	-4.26814	0.00165659	0.00300418	-1.39763	1.67607	-6.60558	9.50292e-05	0.000205271	1.49381	KPN	+	428942	429700	759	CDS	KPN_RS02070	IclR family transcriptional regulator
KPN_RS02075	KPN_00389	KPN_00389	√	√			-0.30131	-0.352866	4.2363	-2.84531	0.0174542	0.026443	-4.85728	4.60009	-3.27976	0.00943012	0.0141425	-4.07586	KPN	-	429740	430072	333	CDS	KPN_RS02075	hypothetical protein
KPN_RS02080	cyoE	KPN_00390		√			-0.0688161	-1.21841	10.4505	-1.34972	0.206981	0.250802	-7.85696	10.1434	-22.6338	2.70847e-09	2.58632e-08	11.6359	KPN	-	430322	431209	888	CDS	KPN_RS02080	protoheme IX farnesyltransferase
KPN_RS02085	cyoD	KPN_00391		√			-0.0964755	-1.21579	9.03158	-1.64168	0.13181	0.167324	-7.40818	8.6832	-18.9078	1.34286e-08	9.30624e-08	9.97502	KPN	-	431221	431550	330	CDS	KPN_RS02085	cytochrome o ubiquinol oxidase subunit IV
KPN_RS02090	cyoC	KPN_00392		√			-0.0794698	-1.20646	9.5951	-1.26409	0.234979	0.280728	-7.92807	9.2943	-20.7425	5.89695e-09	4.83027e-08	10.8344	KPN	-	431550	432161	612	CDS	KPN_RS02090	cytochrome o ubiquinol oxidase subunit III
KPN_RS02095	cyoB	KPN_00393		√			-0.00506249	-0.979078	11.4737	-0.0915571	0.928865	0.943304	-8.81191	11.158	-18.0781	1.99834e-08	1.27442e-07	9.39492	KPN	-	432151	434142	1992	CDS	KPN_RS02095	cytochrome ubiquinol oxidase subunit I
KPN_RS02100	cyoA	KPN_00394		√			0.0572484	-0.701875	10.5776	0.895952	0.391417	0.443866	-8.35754	10.304	-13.166	3.21853e-07	1.29345e-06	6.38748	KPN	-	434162	435106	945	CDS	KPN_RS02100	cytochrome ubiquinol oxidase subunit II
KPN_RS02105	ampG	KPN_00395					0.0391966	-0.148985	7.50835	0.640342	0.536402	0.585474	-8.41741	7.72421	-2.20402	0.0547448	0.0717562	-6.34833	KPN	-	435586	437061	1476	CDS	KPN_RS02105	AmpG family muropeptide MFS transporter
KPN_RS02110	yajG	KPN_00396	√	√			1.05615	1.07204	7.45301	14.7891	4.18926e-08	2.23302e-07	8.50927	7.58103	15.4883	7.80675e-08	3.86157e-07	8.14506	KPN	-	437105	437683	579	CDS	KPN_RS02110	hypothetical protein
KPN_RS02115	bolA	KPN_00397		√			0.165683	0.976897	6.85928	1.97539	0.0765699	0.102011	-6.76794	7.22048	13.6946	2.28723e-07	9.66301e-07	7.00791	KPN	+	437986	438303	318	CDS	KPN_RS02115	BolA family transcriptional regulator
KPN_RS02120	tig	KPN_00398	√	√			-0.192051	-0.532503	12.0745	-3.26865	0.00849301	0.0136259	-4.84573	11.8855	-9.79588	4.00105e-06	1.17188e-05	3.53147	KPN	+	438649	439947	1299	CDS	KPN_RS02120	trigger factor
KPN_RS02125	clpP	KPN_00399	√	√			0.877549	1.00815	9.06443	14.7191	4.38353e-08	2.32041e-07	8.37192	9.36332	15.4753	7.86429e-08	3.88644e-07	7.99302	KPN	+	440256	440879	624	CDS	KPN_RS02125	ATP-dependent Clp protease proteolytic subunit
KPN_RS02130	clpX	KPN_00400	√	√			0.603471	0.711504	9.97109	10.5465	1.00666e-06	3.46575e-06	4.92067	10.3091	11.6545	9.19791e-07	3.22258e-06	5.23326	KPN	+	441130	442404	1275	CDS	KPN_RS02130	ATP-dependent Clp protease ATP-binding subunit ClpX
KPN_RS02135	lon	KPN_00401	√	√			2.99896	2.35102	10.6647	59.0546	5.19315e-14	9.27324e-12	22.9128	11.0451	44.7946	5.83744e-12	3.46854e-10	18.2033	KPN	+	442588	444942	2355	CDS	KPN_RS02135	endopeptidase La
KPN_RS02140	hupB	KPN_00402		√			0.135726	-0.283743	8.26524	2.12802	0.0593255	0.0804401	-6.63171	8.40864	-3.8193	0.00403383	0.00643323	-3.74615	KPN	+	445152	445424	273	CDS	KPN_RS02140	DNA-binding protein HU-beta
KPN_RS02145	ppiD	KPN_00403					0.127947	0.0307416	9.67039	2.2724	0.04648	0.0644727	-6.458	9.77824	0.559688	0.589241	0.628479	-8.49847	KPN	+	445639	447513	1875	CDS	KPN_RS02145	peptidylprolyl isomerase
KPN_RS02150	ybaV	KPN_00404	√	√			-1.644	-0.458814	1.54137	-7.38942	2.39537e-05	6.0844e-05	2.80184	2.62453	-2.46508	0.0356575	0.0485308	-4.98037	KPN	+	447662	448030	369	CDS	KPN_RS02150	competence protein ComEA
KPN_RS02155	ybaW	KPN_00405	√	√			0.68361	0.641257	2.79338	4.1673	0.00194278	0.00347263	-2.22206	3.06619	3.20248	0.0106778	0.0158659	-3.86354	KPN	+	448142	448543	402	CDS	KPN_RS02155	thioesterase
KPN_RS02160	ybaX	KPN_00406	√				0.206347	-0.121641	6.17099	2.5488	0.0290061	0.0419621	-5.73788	6.31814	-1.4382	0.183961	0.218947	-7.27997	KPN	-	448655	449356	702	CDS	KPN_RS02160	7-cyano-7-deazaguanine synthase QueC
KPN_RS02165	ybaE	KPN_00407	√	√			2.05676	1.05609	3.88576	17.5065	8.26688e-09	5.60578e-08	10.7981	4.48262	8.99768	8.10188e-06	2.19645e-05	3.53633	KPN	-	449423	451123	1701	CDS	KPN_RS02165	hypothetical protein
KPN_RS02170	cof	KPN_00408	√				-0.621687	0.113104	4.02626	-5.79512	0.000176803	0.000382217	0.00898011	4.19943	0.885672	0.398659	0.440606	-7.50925	KPN	+	451251	452069	819	CDS	KPN_RS02170	HMP-PP phosphatase
KPN_RS02175	KPN_00409	KPN_00409	√	√			-2.71137	-1.93863	5.82193	-29.2611	5.44168e-11	1.01927e-09	15.8742	7.01995	-23.3361	2.06141e-09	2.09558e-08	12.168	KPN	-	452114	453166	1053	CDS	KPN_RS02175	cysteine synthase
KPN_RS02180	ybaO	KPN_00410	√	√			2.20969	0.914763	5.40086	25.7058	1.94703e-10	2.7162e-09	14.5584	5.80991	9.63805	4.58213e-06	1.31824e-05	3.9256	KPN	+	453282	453740	459	CDS	KPN_RS02180	transcriptional regulator
KPN_RS02185	mdlA	KPN_00411	√	√			1.52181	0.267244	7.24653	24.3668	3.29195e-10	4.14941e-09	13.7876	7.6195	3.82544	0.00399583	0.00637643	-3.66062	KPN	+	453784	455556	1773	CDS	KPN_RS02185	multidrug ABC transporter permease/ATP-binding protein
KPN_RS02190	mdlB	KPN_00412	√	√			0.904369	-0.256177	7.09963	14.7908	4.18449e-08	2.2327e-07	8.53809	7.45837	-3.55203	0.00611708	0.00947087	-4.08919	KPN	+	455549	457327	1779	CDS	KPN_RS02190	multidrug ABC transporter permease/ATP-binding protein
KPN_RS02195	glnK	KPN_00413	√	√			-4.50652	-3.43406	2.4187	-16.9666	1.11899e-08	7.31922e-08	10.6389	2.40151	-10.9139	1.60949e-06	5.25735e-06	5.74966	KPN	+	457571	457909	339	CDS	KPN_RS02195	nitrogen regulatory protein P-II 2
KPN_RS02200	amtB	KPN_00414	√	√			-2.83648	-2.29432	3.23094	-12.1278	2.74583e-07	1.09363e-06	7.25466	3.24559	-10.6332	2.00721e-06	6.40419e-06	5.32537	KPN	+	457943	459229	1287	CDS	KPN_RS02200	ammonium transporter
KPN_RS02205	tesB	KPN_00415	√	√			0.853393	1.19413	5.95246	11.6849	3.88982e-07	1.49804e-06	6.25242	6.1481	13.2886	2.97007e-07	1.20535e-06	6.86703	KPN	-	459283	460146	864	CDS	KPN_RS02205	acyl-CoA thioesterase II
KPN_RS02210	ybaY	KPN_00416	√	√			0.377895	0.903786	5.67971	5.04816	0.000506748	0.00100245	-1.45856	6.69673	11.2013	1.29037e-06	4.32301e-06	5.17984	KPN	+	460363	460854	492	CDS	KPN_RS02210	glycoprotein/polysaccharide metabolism
KPN_RS02215	ybaZ	KPN_00417	√				1.0469	-0.273456	3.04041	5.57425	0.000239413	0.000504339	-0.0609498	3.50199	-1.11443	0.293744	0.335162	-7.12721	KPN	-	460892	461203	312	CDS	KPN_RS02215	methylated-DNA--protein-cysteine methyltransferase
KPN_RS02220	KPN_00418	KPN_00418	√	√			-1.36562	-1.1639	0.567929	-3.04591	0.0123915	0.0192578	-3.45891	0.892864	-4.28906	0.00198555	0.00335116	-1.56325	KPN	-	461271	461678	408	CDS	KPN_RS02220	dTDP-glucose pyrophosphorylase
KPN_RS02225	KPN_00419	KPN_00419	√	√			0.934334	2.45392	3.90252	8.11774	1.06158e-05	2.89998e-05	3.06892	5.67177	25.7152	8.64621e-10	1.06055e-08	13.2304	KPN	+	462325	462582	258	CDS	KPN_RS02225	hypothetical protein
KPN_RS02230	KPN_00420	KPN_00420	√	√			1.44002	3.64459	3.57378	11.6127	4.12166e-07	1.57712e-06	6.65954	5.242	26.7638	6.04233e-10	8.11247e-09	13.6495	KPN	+	462579	462794	216	CDS	KPN_RS02230	hypothetical protein
KPN_RS02235	KPN_00421	KPN_00421	√	√			1.82409	1.23952	4.62146	15.0438	3.55776e-08	1.94281e-07	9.10246	5.1016	10.4624	2.30144e-06	7.20142e-06	4.79991	KPN	-	462929	464356	1428	CDS	KPN_RS02235	DNA-binding transcriptional regulator
KPN_RS02240	KPN_00422	KPN_00422	√	√			0.692382	1.21475	2.94495	4.8765	0.000652771	0.00126791	-1.11305	3.10962	6.06957	0.000179946	0.000368069	0.470637	KPN	+	464445	465059	615	CDS	KPN_RS02240	membrane protein
KPN_RS02245	KPN_00423	KPN_00423	√	√			-1.30064	-1.58729	2.62847	-8.23225	9.38797e-06	2.59234e-05	3.52055	3.06855	-9.62835	4.62075e-06	1.32797e-05	4.43304	KPN	-	465104	465967	864	CDS	KPN_RS02245	nickel/cobalt efflux protein RcnA
KPN_RS02250				√			-0.00931484	0.383153	3.97067	-0.0758781	0.941019	0.953099	-8.04797	4.32585	3.0859	0.0128924	0.0189063	-4.34281	KPN	+	466132	466404	273	CDS	KPN_RS02250	hypothetical protein
KPN_RS02255	ylaB	KPN_00425	√	√			1.34521	1.30659	5.58343	16.9507	1.12917e-08	7.36777e-08	10.1585	5.93698	14.8789	1.10965e-07	5.23734e-07	7.97231	KPN	-	466439	467998	1560	CDS	KPN_RS02255	cyclic diguanylate phosphodiesterase
KPN_RS02260	KPN_00426	KPN_00426	√				1.22474	-0.211456	2.22003	5.51802	0.000258907	0.000541995	0.0803723	2.60682	-1.20731	0.257842	0.29775	-6.80347	KPN	-	468232	469341	1110	CDS	KPN_RS02260	ABC transporter ATP-binding protein
KPN_RS02265							-0.534728	-0.546118	-1.82787	-0.799241	0.442792	0.494587	-6.07202	-1.54158	-1.08701	0.305066	0.346751	-5.90031	KPN	+	469516	469659	144	CDS	KPN_RS02265	hypothetical protein
KPN_RS02270	KPN_00427	KPN_00427					0.377028	-0.344703	1.15334	1.51914	0.159812	0.198634	-6.12055	1.54857	-1.33825	0.213383	0.250678	-6.36827	KPN	+	469698	470930	1233	CDS	KPN_RS02270	cyclodextrin-binding protein
KPN_RS02275	KPN_00428	KPN_00428	√				1.30498	-0.137527	-0.107325	3.4517	0.00624453	0.0102268	-2.60181	0.828194	-0.474364	0.646449	0.683178	-6.95131	KPN	+	470993	472300	1308	CDS	KPN_RS02275	arabinogalactan ABC transporter permease
KPN_RS02280	KPN_00429	KPN_00429	√				1.35448	-0.240055	-0.245856	3.23559	0.00898083	0.0143313	-2.9286	0.164069	-0.683422	0.511414	0.554247	-6.64845	KPN	+	472311	473162	852	CDS	KPN_RS02280	arabinogalactan ABC transporter permease
KPN_RS02285	KPN_00430	KPN_00430					0.032518	0.197309	0.6096	0.115705	0.910186	0.92761	-7.08118	1.72685	0.792244	0.448436	0.491262	-6.98475	KPN	+	473167	474369	1203	CDS	KPN_RS02285	galactosidase
KPN_RS02290	KPN_00431	KPN_00431					-0.297482	0.173352	2.10249	-1.66883	0.126232	0.160758	-6.19654	3.12101	0.9292	0.376845	0.41909	-7.22474	KPN	+	474401	476458	2058	CDS	KPN_RS02290	beta-galactosidase
KPN_RS02300	KPN_00433	KPN_00433		√			-0.616598	-0.994348	0.934508	-2.42503	0.0358428	0.0509175	-4.65542	1.27836	-3.94265	0.00333895	0.00542023	-2.20105	KPN	-	476974	478245	1272	CDS	KPN_RS02300	maltoporin
KPN_RS02305	KPN_00434	KPN_00434	√	√			0.70576	0.863784	6.10379	9.23713	3.36825e-06	1.01842e-05	3.88281	6.33847	9.99876	3.37005e-06	1.00632e-05	4.17947	KPN	+	478516	479586	1071	CDS	lacI	lac repressor
KPN_RS02310	rpmE2	KPN_00435	√	√			1.43868	1.13639	3.86239	11.8536	3.40188e-07	1.33118e-06	6.8057	4.02605	9.11195	7.30088e-06	1.99647e-05	3.73701	KPN	+	479702	479965	264	CDS	KPN_RS02310	50S ribosomal protein L31
KPN_RS02315	rpmJ2	KPN_00436	√	√			1.03224	1.1696	2.12813	5.76755	0.000183553	0.000395691	0.462549	2.12533	5.43738	0.000401006	0.000761643	-0.163167	KPN	+	479965	480105	141	CDS	KPN_RS02315	50S ribosomal protein L36
KPN_RS02320	KPN_00437	KPN_00437					0.319806	0.277131	2.2796	1.7398	0.112642	0.144914	-6.14654	2.61069	1.60536	0.142605	0.173542	-6.29647	KPN	-	480102	480800	699	CDS	KPN_RS02320	N-acetyltransferase
KPN_RS02325	KPN_00438	KPN_00438	√	√			1.51946	1.22567	4.47871	9.76786	2.03139e-06	6.46977e-06	4.74952	4.99314	9.42839	5.50251e-06	1.54735e-05	3.86918	KPN	+	480901	482352	1452	CDS	KPN_RS02325	DNA-binding protein
KPN_RS02330	ylaC	KPN_00439	√				-0.642549	0.0507406	8.52378	-11.372	5.01011e-07	1.85996e-06	5.74016	8.0408	0.546971	0.597593	0.636569	-8.37589	KPN	-	482327	482797	471	CDS	KPN_RS02330	membrane protein
KPN_RS02335				√			1.01073	1.0183	-0.961476	1.86903	0.0912703	0.120043	-4.9994	-0.234973	2.83138	0.0195252	0.0276662	-3.65435	KPN	+	482818	482958	141	CDS	KPN_RS02335	hypothetical protein
KPN_RS02340	maa	KPN_00440	√	√			-0.149193	0.279113	7.30779	-2.51086	0.0309522	0.0445608	-5.93606	8.29945	4.18547	0.00231534	0.00386998	-3.14961	KPN	-	482930	483496	567	CDS	KPN_RS02340	maltose O-acetyltransferase
KPN_RS02345	hha	KPN_00441	√	√			0.34694	0.726047	7.58858	4.90584	0.000624935	0.00121782	-1.91471	8.21629	10.2384	2.76202e-06	8.45495e-06	4.1696	KPN	-	483655	483873	219	CDS	KPN_RS02345	transcriptional regulator
KPN_RS02350	ybaJ	KPN_00442	√	√			0.532275	0.749927	7.38304	7.92758	1.30578e-05	3.50982e-05	2.26369	7.99705	11.1197	1.37325e-06	4.56357e-06	4.95617	KPN	-	483900	484274	375	CDS	KPN_RS02350	Hha toxicity attenuator
KPN_RS02355	acrB	KPN_00443	√	√			1.49471	1.73886	10.9509	29.4739	5.06654e-11	9.76312e-10	15.6485	11.6258	31.2606	1.49699e-10	2.89509e-09	14.7154	KPN	-	484760	487906	3147	CDS	KPN_RS02355	multidrug efflux RND transporter permease subunit
KPN_RS02360	acrA	KPN_00444	√	√			2.44449	2.06224	9.94023	45.9803	6.22715e-13	5.29506e-11	20.3571	10.2696	31.607	1.35569e-10	2.72001e-09	14.8815	KPN	-	487929	489122	1194	CDS	KPN_RS02360	MexE family multidrug efflux RND transporter periplasmic adaptor subunit
KPN_RS02365	acrR	KPN_00445	√	√			0.749943	1.08444	4.9821	8.33774	8.39274e-06	2.33558e-05	3.08622	5.5965	11.1559	1.33576e-06	4.45005e-06	5.30838	KPN	+	489265	489915	651	CDS	KPN_RS02365	DNA-binding transcriptional repressor AcrR
KPN_RS02370	kefA	KPN_00446	√	√			-1.58383	-1.3699	8.21558	-25.2454	2.32518e-10	3.10624e-09	14.1024	8.47437	-22.2431	3.16396e-09	2.9223e-08	11.5673	KPN	+	490045	493392	3348	CDS	KPN_RS02370	hypothetical protein
KPN_RS02375	KPN_00447	KPN_00447	√	√			1.13035	2.03991	5.95421	15.1128	3.40509e-08	1.87859e-07	8.90275	6.64592	26.4388	6.74194e-10	8.85209e-09	13.3998	KPN	-	493428	494339	912	CDS	KPN_RS02375	hypothetical protein
KPN_RS02380	ybaM	KPN_00448	√	√			0.80632	0.971329	2.55943	5.0266	0.000523	0.00103156	-0.771771	3.07669	5.76175	0.000264033	0.000521351	0.0566605	KPN	-	494407	494580	174	CDS	KPN_RS02380	DUF2496 domain-containing protein
KPN_RS02385	priC	KPN_00449	√				1.32299	-0.371655	3.89088	8.71401	5.67673e-06	1.64469e-05	3.75972	4.08453	-1.08657	0.305251	0.346815	-7.28536	KPN	-	494593	495120	528	CDS	KPN_RS02385	primosomal replication protein N''
KPN_RS02390	ybaN	KPN_00450	√	√			0.726175	0.931781	4.84702	7.80537	1.49459e-05	3.96166e-05	2.48825	4.95292	8.72612	1.04218e-05	2.7543e-05	3.17351	KPN	+	495190	495567	378	CDS	KPN_RS02390	hypothetical protein
KPN_RS02395	apt	KPN_00451	√	√			-2.25367	-2.193	6.44811	-21.9951	8.97447e-10	9.19239e-09	12.8068	6.94548	-29.5102	2.51337e-10	4.17423e-09	14.4227	KPN	+	495718	496269	552	CDS	KPN_RS02395	adenine phosphoribosyltransferase
KPN_RS02400	dnaX	KPN_00452	√	√			-0.171295	-0.611445	8.43711	-2.84559	0.0174457	0.0264375	-5.43411	8.65274	-8.68073	1.08766e-05	2.86601e-05	2.63126	KPN	+	496362	498269	1908	CDS	KPN_RS02400	DNA polymerase III subunit gamma/tau
KPN_RS02405	ybaB	KPN_00453	√				0.615729	0.0684162	8.63281	9.29155	3.19461e-06	9.72359e-06	3.71858	8.43807	0.990393	0.347658	0.390195	-8.05659	KPN	+	498327	498659	333	CDS	KPN_RS02405	YbaB/EbfC family nucleoid-associated protein
KPN_RS02410	recR	KPN_00454	√	√			1.20199	-0.786966	8.14917	12.5514	1.98857e-07	8.19443e-07	6.76854	7.74826	-4.50418	0.00145021	0.00250686	-2.59445	KPN	+	498659	499264	606	CDS	KPN_RS02410	recombination protein RecR
KPN_RS02415	htpG	KPN_00455	√	√			5.02701	3.95284	8.76842	81.548	2.09925e-15	1.37732e-12	25.9832	10.3133	58.4981	5.22221e-13	1.16564e-10	20.7027	KPN	+	499375	501249	1875	CDS	KPN_RS02415	molecular chaperone HtpG
KPN_RS02420	adk	KPN_00456	√	√			-1.22818	-2.38274	7.9073	-16.2028	1.74456e-08	1.05243e-07	9.43362	7.56984	-30.6281	1.79916e-10	3.35041e-09	14.7365	KPN	+	501472	502116	645	CDS	KPN_RS02420	adenylate kinase
KPN_RS02425			√	√			-0.707331	0.432708	7.19544	-10.3585	1.18774e-06	4.03214e-06	4.88577	8.06104	6.71137	8.41301e-05	0.00018328	0.445277	KPN	+	502245	503206	962	CDS	KPN_RS02425	ferrochelatase
KPN_RS02430	gsk	KPN_00458	√	√			-1.45099	-0.679614	6.4087	-20.3981	1.87312e-09	1.63426e-08	11.9927	7.16529	-9.86786	3.76338e-06	1.10955e-05	3.94239	KPN	+	503270	504574	1305	CDS	KPN_RS02430	inosine/guanosine kinase
KPN_RS02435	ybaL	KPN_00459	√	√			3.20659	2.63696	8.73759	56.8098	7.63162e-14	1.31879e-11	22.5357	8.63925	42.5183	9.35073e-12	4.55381e-10	17.7835	KPN	-	504610	506286	1677	CDS	KPN_RS02435	Kef family K(+) transporter
KPN_RS02440			√	√			-1.82984	-2.91978	-0.225497	-4.59605	0.000996288	0.00188657	-0.686554	-0.379139	-5.63514	0.000310279	0.000602671	0.630144	KPN	+	506255	506377	123	CDS	KPN_RS02440	hypothetical protein
KPN_RS02445			√	√			-2.72487	-1.28611	-1.75227	-4.19238	0.00186704	0.00334395	-1.05649	-0.369213	-3.021	0.0143257	0.0207725	-3.31141	KPN	+	506398	506511	114	CDS	KPN_RS02445	hypothetical protein
KPN_RS02450	fsr	KPN_00460	√	√			0.829151	-0.232386	5.36948	10.5755	9.81499e-07	3.38782e-06	5.34202	5.50441	-2.55503	0.0307493	0.0422554	-5.45244	KPN	-	506512	507732	1221	CDS	KPN_RS02450	MFS transporter
KPN_RS02455	ushA	KPN_00461	√	√			0.857438	0.545262	6.52333	12.6748	1.81352e-07	7.61454e-07	7.00413	6.60576	7.1129	5.36229e-05	0.000121411	1.11572	KPN	+	508002	509654	1653	CDS	ushA	bifunctional UDP-sugar hydrolase/5'-nucleotidase
KPN_RS02460	ybaK	KPN_00462					-0.148844	0.110208	5.46051	-1.90454	0.0860934	0.113793	-6.66992	5.87044	1.2197	0.253333	0.292858	-7.47889	KPN	-	509760	510239	480	CDS	KPN_RS02460	aminoacyl-tRNA deacylase
KPN_RS02465	ybaP	KPN_00463	√	√			1.61419	1.61415	6.2093	12.7027	1.7763e-07	7.51037e-07	7.08642	6.88371	16.6211	4.19698e-08	2.29596e-07	8.9122	KPN	-	510442	511236	795	CDS	KPN_RS02465	hypothetical protein
KPN_RS02470	copA	KPN_00464	√	√			7.53775	8.27606	9.75759	30.8225	3.25909e-11	7.03989e-10	16.2422	10.1365	98.1809	4.79195e-15	1.28352e-11	24.7696	KPN	-	511368	513869	2502	CDS	copA	Cu+ exporting ATPase
KPN_RS02475	cueR	KPN_00465	√	√			2.03007	1.82646	2.71219	11.8497	3.41245e-07	1.33311e-06	7.06726	3.22099	10.9084	1.61643e-06	5.2768e-06	5.54129	KPN	+	513976	514386	411	CDS	KPN_RS02475	transcriptional regulator
KPN_RS02480	ybbJ	KPN_00466	√	√			2.0514	1.16448	5.32686	13.3943	1.07603e-07	4.91363e-07	7.78943	5.4614	6.98879	6.15102e-05	0.000137296	1.15833	KPN	-	514383	514841	459	CDS	KPN_RS02480	membrane protein
KPN_RS02485	ybbK	KPN_00467	√	√			1.69657	1.94269	6.78935	25.3388	2.24244e-10	3.02588e-09	14.2434	7.02434	26.4747	6.66052e-10	8.76669e-09	13.3783	KPN	-	514838	515755	918	CDS	KPN_RS02485	protease
KPN_RS02490	ybbL	KPN_00468		√			-0.180972	-0.383456	4.93246	-2.08502	0.0637684	0.0860906	-6.2856	5.21659	-3.57309	0.00591777	0.00918618	-3.70778	KPN	+	515896	516573	678	CDS	KPN_RS02490	iron ABC transporter ATP-binding protein FetA
KPN_RS02495	ybbM	KPN_00469	√	√			-0.528976	-0.91428	4.01607	-4.80272	0.000728786	0.00140183	-1.50007	4.27606	-7.90168	2.33091e-05	5.74364e-05	2.42326	KPN	+	516560	517342	783	CDS	KPN_RS02495	iron export ABC transporter permease subunit FetB
KPN_RS02500	ybbN	KPN_00470	√	√			4.61141	3.70979	7.83697	64.3321	2.21844e-14	4.7723e-12	23.7235	8.08862	49.2313	2.48586e-12	2.33572e-10	19.1422	KPN	-	517450	518304	855	CDS	KPN_RS02500	co-chaperone YbbN
KPN_RS02505	ybbO	KPN_00471	√	√			1.17588	1.47168	5.77417	14.4188	5.33749e-08	2.73879e-07	8.44311	6.2408	17.2822	2.97531e-08	1.77097e-07	9.36319	KPN	-	518363	519133	771	CDS	KPN_RS02505	short-chain dehydrogenase/reductase
KPN_RS02510	tesA	KPN_00472	√	√			2.08927	1.38248	3.75926	15.3096	3.00808e-08	1.68032e-07	9.451	4.09721	7.2827	4.45676e-05	0.00010331	1.77114	KPN	-	519162	519785	624	CDS	KPN_RS02510	arylesterase
KPN_RS02515	ybbA	KPN_00473	√	√			4.26985	4.31788	4.73544	25.899	1.80894e-10	2.58036e-09	14.7662	5.17312	26.6992	6.17472e-10	8.26949e-09	13.6358	KPN	+	519756	520442	687	CDS	KPN_RS02515	ABC transporter ATP-binding protein
KPN_RS02520	ybbP	KPN_00474	√	√			4.30867	4.45043	5.52441	36.4479	6.22022e-12	2.17789e-10	18.1396	6.01611	28.0776	3.93029e-10	5.81618e-09	14.0694	KPN	+	520439	522853	2415	CDS	KPN_RS02520	sugar ABC transporter permease
KPN_RS02530	KPN_00475	KPN_00475	√	√			1.45069	1.917	4.26071	14.2889	5.8187e-08	2.9462e-07	8.62515	5.16414	19.1567	1.19576e-08	8.49558e-08	10.4941	KPN	+	523035	524180	1146	CDS	KPN_RS02530	membrane protein
KPN_RS02535	ybbB	KPN_00476	√	√			-1.6357	-1.63739	4.43224	-15.622	2.47812e-08	1.42134e-07	9.51988	4.81732	-13.0394	3.4992e-07	1.3937e-06	6.90389	KPN	-	524288	525364	1077	CDS	KPN_RS02535	tRNA 2-selenouridine(34) synthase MnmH
KPN_RS02540	purK	KPN_00477	√				0.326404	0.128616	6.65222	4.37037	0.00141147	0.0025948	-2.68955	6.91009	1.52361	0.16167	0.194797	-7.25562	KPN	-	525476	526543	1068	CDS	KPN_RS02540	5-(carboxyamino)imidazole ribonucleotide synthase
KPN_RS02545	purE	KPN_00478					-0.163833	0.0657439	5.92143	-2.32565	0.0424589	0.0594066	-6.07338	6.20432	0.684828	0.510567	0.553553	-8.04249	KPN	-	526540	527049	510	CDS	KPN_RS02545	5-(carboxyamino)imidazole ribonucleotide mutase
KPN_RS02550	ybjC	KPN_00479	√	√			-2.63952	-2.77308	2.61444	-11.5384	4.37598e-07	1.66256e-06	6.86155	3.16428	-16.532	4.40057e-08	2.39504e-07	9.36592	KPN	-	527146	527484	339	CDS	KPN_RS02550	hypothetical protein
KPN_RS02555	ybbF	KPN_00480		√			-0.123912	-0.312899	7.35669	-1.92888	0.0827034	0.10961	-6.88777	7.17518	-3.89271	0.00360368	0.00580773	-3.49646	KPN	-	527592	528314	723	CDS	KPN_RS02555	UDP-2%2C3-diacylglucosamine hydrolase
KPN_RS02560	ppiB	KPN_00481	√	√			0.932616	0.830429	9.21507	13.5222	9.83257e-08	4.57629e-07	7.48549	8.82182	13.2323	3.08143e-07	1.24489e-06	6.52957	KPN	-	528318	528812	495	CDS	KPN_RS02560	peptidyl-prolyl cis-trans isomerase
KPN_RS02565	cysS	KPN_00482	√	√			0.592421	0.368026	8.63235	7.67834	1.72273e-05	4.50617e-05	1.88953	8.71369	5.56434	0.000339912	0.000653123	-1.12369	KPN	+	528988	530373	1386	CDS	KPN_RS02565	cysteine--tRNA ligase
KPN_RS02570	ybcJ	KPN_00483		√			0.165482	0.483438	6.19688	2.33639	0.0416898	0.058464	-6.09857	6.38187	5.28408	0.00049107	0.000915012	-1.25212	KPN	-	530419	530631	213	CDS	KPN_RS02570	ribosome-associated protein
KPN_RS02575	folD	KPN_00484	√	√			0.196822	0.382581	7.78597	2.83537	0.0177535	0.0268357	-5.41558	7.96277	6.07065	0.000179708	0.000367722	-0.370361	KPN	-	530633	531499	867	CDS	KPN_RS02575	bifunctional methylenetetrahydrofolate dehydrogenase/methenyltetrahydrofolate cyclohydrolase
KPN_RS02580	KPN_00486	KPN_00486	√	√			-2.10623	-2.55939	1.72925	-9.22327	3.41408e-06	1.03096e-05	4.83895	2.36917	-12.7517	4.24376e-07	1.64977e-06	7.09774	KPN	+	531839	531915	77	tRNA	KPN_RS02580	tRNA-Arg
KPN_RS02585	KPN_00487	KPN_00487	√	√			-1.17977	-0.815257	2.66455	-7.40794	2.34465e-05	5.97259e-05	2.52692	4.0785	-6.60399	9.52046e-05	0.000205567	0.934915	KPN	+	532378	532671	294	CDS	KPN_RS02585	hypothetical protein
KPN_RS02590	KPN_00488	KPN_00488	√	√			0.888671	1.91966	1.83531	4.15777	0.00197238	0.00352227	-1.96515	3.84828	13.9364	1.96418e-07	8.49242e-07	7.69122	KPN	+	533067	533468	402	CDS	KPN_RS02590	5-hydroxyisourate hydrolase
KPN_RS02595				√			0.0127849	0.645175	1.06747	0.0507628	0.960518	0.96738	-7.23153	2.61349	3.685	0.00496702	0.00780075	-2.95827	KPN	-	533547	533717	171	CDS	KPN_RS02595	hypothetical protein
KPN_RS02600							0.631835	0.899098	-2.14046	0.941627	0.36866	0.420373	-5.8783	-1.18733	1.85361	0.0965269	0.121213	-4.99256	KPN	+	534042	534182	141	CDS	KPN_RS02600	hypothetical protein
KPN_RS02605	KPN_00489	KPN_00489	√	√			0.93572	0.885105	1.78556	4.55512	0.00106071	0.00199516	-1.30135	2.72002	4.97928	0.00074199	0.00134285	-0.968427	KPN	+	534228	535532	1305	CDS	KPN_RS02605	citrate (Si)-synthase
KPN_RS02610							-1.04512	-0.175466	-0.638784	-1.98821	0.074957	0.100061	-4.90012	0.136032	-0.532568	0.607127	0.644802	-6.73844	KPN	-	535585	535890	306	CDS	KPN_RS02610	hypothetical protein
KPN_RS02615	KPN_00490	KPN_00490					-0.658235	-0.782517	-1.83487	-1.09505	0.299268	0.349048	-5.7955	-0.924594	-1.68477	0.126045	0.154845	-5.28986	KPN	-	535868	536530	663	CDS	KPN_RS02615	LuxR family transcriptional regulator
KPN_RS02620	KPN_00491	KPN_00491		√			0.547151	1.01101	-0.120358	1.20135	0.257401	0.305066	-6.12376	0.583919	3.19453	0.0108155	0.0160539	-3.244	KPN	+	537001	537561	561	CDS	KPN_RS02620	fimbrial protein
KPN_RS02625	KPN_00492	KPN_00492					0.405908	0.926744	-1.4179	0.647436	0.531988	0.581366	-6.28617	-0.271413	2.37256	0.0415203	0.0557455	-4.38942	KPN	+	537620	538315	696	CDS	KPN_RS02625	fimbrial chaperone
KPN_RS02630	KPN_00493	KPN_00493	√				0.393876	0.251165	2.61398	2.45295	0.0341739	0.0487796	-5.10882	3.42005	1.69268	0.124494	0.153103	-6.37344	KPN	+	538326	540761	2436	CDS	KPN_RS02630	membrane protein
KPN_RS02635	KPN_00494	KPN_00494					-0.441846	-0.256387	0.703135	-1.62031	0.136354	0.172397	-5.84021	1.45511	-1.00589	0.340538	0.383168	-6.71653	KPN	+	540763	541788	1026	CDS	KPN_RS02635	fimbrial protein
KPN_RS02640	KPN_00495	KPN_00495					0.289276	0.13886	2.34081	1.41349	0.187994	0.229876	-6.61597	2.8896	0.813627	0.43669	0.479768	-7.27026	KPN	-	541811	542677	867	CDS	KPN_RS02640	GNAT family acetyltransferase
KPN_RS02645	KPN_00496	KPN_00496	√	√			-0.476081	-1.16072	4.26697	-4.32875	0.00150628	0.00275398	-2.32757	5.64018	-12.8457	3.98276e-07	1.55962e-06	6.62167	KPN	+	543188	544108	921	CDS	KPN_RS02645	lipid A biosynthesis lauroyl acyltransferase
KPN_RS02650	KPN_00497	KPN_00497		√			0.293905	1.15771	3.53092	2.02764	0.0701926	0.0941938	-6.04848	5.38144	12.2538	5.98217e-07	2.21316e-06	6.21914	KPN	+	544209	544481	273	CDS	KPN_RS02650	hypothetical protein
KPN_RS02655	cadC	KPN_00498	√	√			-0.577078	-0.831239	4.87905	-5.42232	0.000296099	0.000613381	-0.7321	5.21135	-8.81799	9.56411e-06	2.55536e-05	3.21933	KPN	+	544775	546343	1569	CDS	KPN_RS02655	transcriptional regulator CadC
KPN_RS02660	cadB	KPN_00499	√	√			-3.0543	-4.39361	3.64362	-17.005	1.09481e-08	7.16983e-08	10.593	3.52305	-21.453	4.36837e-09	3.79277e-08	11.6594	KPN	+	546709	548043	1335	CDS	cadB	arginine:agmatine antiporter
KPN_RS02665	cadA	KPN_00500	√	√			-1.16381	-3.93618	3.70482	-7.10814	3.33171e-05	8.23247e-05	1.89441	3.03115	-15.5223	7.65766e-08	3.80186e-07	8.83265	KPN	+	548126	550273	2148	CDS	KPN_RS02665	lysine decarboxylase CadA
KPN_RS02670	yjdL	KPN_00501	√	√			-1.64262	-2.77888	0.491228	-4.42825	0.00128996	0.00238946	-1.1132	0.620169	-7.54285	3.37752e-05	8.07379e-05	2.78076	KPN	+	550333	551808	1476	CDS	KPN_RS02670	MFS transporter
KPN_RS02675	lysS	KPN_00502	√	√			0.920966	0.768821	5.34087	11.4826	4.57797e-07	1.71738e-06	6.17661	5.99589	9.306	6.13268e-06	1.7031e-05	3.57551	KPN	+	552140	553657	1518	CDS	KPN_RS02675	lysine--tRNA ligase
KPN_RS02680	KPN_00503	KPN_00503		√			0.673516	1.43003	0.992111	2.1433	0.0578188	0.0785532	-5.13396	1.70691	4.83377	0.000907862	0.00162006	-0.918697	KPN	-	553734	554159	426	CDS	KPN_RS02680	hypothetical protein
KPN_RS02685	KPN_00504	KPN_00504					0.561971	0.768725	-0.741965	1.20083	0.257595	0.305161	-5.95391	0.238331	2.10207	0.0646548	0.0837823	-4.93532	KPN	+	554731	555651	921	CDS	KPN_RS02685	myo-inosose-2 dehydratase
KPN_RS02690	KPN_00505	KPN_00505		√			0.610576	1.55762	-0.0653957	1.64423	0.131276	0.166804	-5.57218	1.06794	5.6664	0.000298099	0.000580696	0.402744	KPN	+	555648	556820	1173	CDS	KPN_RS02690	oxidoreductase
KPN_RS02695	KPN_00506	KPN_00506	√	√			-0.687265	1.12012	0.786189	-2.53294	0.0298042	0.0430121	-4.42783	1.79641	4.39079	0.00170998	0.00291546	-1.62198	KPN	+	556830	557861	1032	CDS	KPN_RS02695	oxidoreductase
KPN_RS02700	KPN_00507	KPN_00507	√				2.1369	0.885274	-2.10191	2.78683	0.0192922	0.0289167	-3.27998	-0.713699	1.724	0.118528	0.146505	-5.27744	KPN	-	558667	559674	1008	CDS	KPN_RS02700	oxidoreductase
KPN_RS02705	KPN_00508	KPN_00508	√	√			1.21297	0.649069	1.25491	4.86102	0.000667996	0.0012942	-0.657497	1.78422	2.87536	0.0181685	0.0259473	-4.08443	KPN	+	559776	560795	1020	CDS	KPN_RS02705	transcriptional regulator
KPN_RS02710	KPN_00509	KPN_00509	√				-1.36112	-0.962341	-0.445954	-2.73694	0.0210136	0.031226	-3.72215	0.624202	-2.32355	0.0450028	0.0600149	-4.67778	KPN	+	561225	562148	924	CDS	KPN_RS02710	LacI family transcriptional regulator
KPN_RS02715	KPN_00510	KPN_00510					-0.223201	0.71624	0.604417	-0.714286	0.49145	0.541596	-6.81386	1.21623	2.34381	0.0435295	0.0582095	-4.80449	KPN	+	562181	563665	1485	CDS	KPN_RS02715	D-ribose transporter ATP-binding protein
KPN_RS02720	KPN_00511	KPN_00511					-0.157448	0.125626	0.56306	-0.532049	0.606355	0.651603	-6.92053	1.17296	0.389375	0.705981	0.736789	-7.08579	KPN	+	563676	564707	1032	CDS	KPN_RS02720	inner-membrane translocator
KPN_RS02725			√	√			-2.81007	-2.06934	-1.17501	-4.72766	0.000815843	0.00156088	-0.305294	0.218985	-5.38241	0.000431063	0.000813961	0.187273	KPN	-	564713	564850	138	CDS	KPN_RS02725	hypothetical protein
KPN_RS02730				√			0.100626	-1.27807	0.659604	0.343152	0.738616	0.774016	-7.04034	1.13713	-4.76143	0.0010048	0.00178058	-0.901717	KPN	+	564891	565499	609	CDS	KPN_RS02730	hypothetical protein
KPN_RS02735	KPN_00512	KPN_00512	√				0.285996	0.0943231	5.64457	3.85101	0.00323043	0.00555373	-3.40948	5.9773	1.04709	0.322149	0.36439	-7.68621	KPN	-	565547	566551	1005	CDS	KPN_RS02735	sucrose operon repressor
KPN_RS02740	KPN_00513	KPN_00513					0.413116	-0.0284322	2.63976	2.40047	0.0373771	0.0529287	-5.20384	3.24589	-0.143212	0.889253	0.90359	-7.70137	KPN	-	566581	567981	1401	CDS	KPN_RS02740	sucrose-6-phosphate hydrolase
KPN_RS02745	KPN_00514	KPN_00514		√			0.275037	-1.26732	1.53983	1.23077	0.246679	0.293202	-6.60363	1.93911	-5.72028	0.000278301	0.000545903	0.271518	KPN	-	567981	569351	1371	CDS	KPN_RS02745	PTS sucrose EIIBC component
KPN_RS02750	KPN_00515	KPN_00515		√			-0.174293	-1.55807	0.939758	-0.66252	0.522672	0.572588	-6.95698	1.84256	-6.73304	8.20707e-05	0.000179158	1.60474	KPN	-	569456	570973	1518	CDS	KPN_RS02750	sucrose porin
KPN_RS02755	KPN_00516	KPN_00516	√	√			0.824715	-1.11038	0.96624	3.22774	0.00910085	0.0145099	-3.29373	1.25692	-3.91098	0.00350432	0.00566294	-2.24265	KPN	-	571138	572061	924	CDS	KPN_RS02755	aminoimidazole riboside kinase
KPN_RS02765				√			-0.059946	0.335153	3.31155	-0.396396	0.700172	0.73806	-7.79844	4.07315	2.76518	0.0217644	0.0306417	-4.82497	KPN	+	572174	572941	768	CDS	KPN_RS02765	Crp/Fnr family transcriptional regulator
KPN_RS02770							-0.0322023	0.428492	-1.90724	-0.0546537	0.957495	0.965234	-6.38695	-0.951471	0.962232	0.360875	0.403003	-6.15121	KPN	+	573077	573421	345	CDS	KPN_RS02770	GTPase
KPN_RS02775	KPN_00517	KPN_00517		√			0.234089	0.756064	1.37915	1.05597	0.315921	0.366397	-6.74869	2.24225	3.91409	0.00348774	0.00563784	-2.49354	KPN	+	573421	574563	1143	CDS	KPN_RS02775	MFP transporter
KPN_RS02780	KPN_00518	KPN_00518	√	√			-1.58372	-2.51757	4.14944	-14.6494	4.58707e-08	2.40205e-07	8.90916	3.91901	-11.7289	8.71028e-07	3.06778e-06	6.11179	KPN	-	574604	575401	798	CDS	KPN_RS02780	iron ABC transporter ATP-binding protein
KPN_RS02785	KPN_00519	KPN_00519	√	√			-1.72774	-2.56835	4.15931	-15.9164	2.07113e-08	1.20993e-07	9.76453	4.37741	-16.9946	3.45025e-08	1.98429e-07	9.48711	KPN	-	575398	576480	1083	CDS	KPN_RS02785	iron-siderophore ABC transporter permease
KPN_RS02790	KPN_00520	KPN_00520	√	√			-1.4737	-2.00956	3.88207	-11.4945	4.53419e-07	1.70813e-06	6.49623	4.51185	-17.2263	3.06171e-08	1.8113e-07	9.5771	KPN	-	576488	577606	1119	CDS	KPN_RS02790	ABC transporter substrate-binding protein
KPN_RS02800	KPN_00521	KPN_00521	√	√			-0.912867	0.996793	7.80071	-15.0962	3.44117e-08	1.89347e-07	8.69774	8.28152	12.787	4.14356e-07	1.61668e-06	6.24792	KPN	+	577878	578267	390	CDS	KPN_RS02800	hypothetical protein
KPN_RS02805			√				-2.22079	-0.520545	1.24447	-7.20377	2.97514e-05	7.43714e-05	2.67546	1.56581	-2.176	0.0573116	0.074846	-5.16988	KPN	+	578447	578902	456	CDS	KPN_RS02805	membrane protein
KPN_RS02820	KPN_00523	KPN_00523		√			0.377309	0.848191	1.10338	1.47348	0.171507	0.211843	-6.16567	2.10205	4.38774	0.00171762	0.00292755	-1.71136	KPN	+	579408	580586	1179	CDS	KPN_RS02820	amidohydrolase
KPN_RS02825	KPN_00524	KPN_00524		√			0.435086	0.951704	1.49202	2.02701	0.0702663	0.0942455	-5.47564	1.98272	4.73097	0.00104888	0.0018538	-1.15765	KPN	+	580606	581382	777	CDS	KPN_RS02825	ABC transporter substrate-binding protein
KPN_RS02830	KPN_00525	KPN_00525	√	√			1.03399	1.5387	5.18111	12.2499	2.49952e-07	1.00525e-06	6.86387	5.91186	16.1416	5.4307e-08	2.84043e-07	8.75717	KPN	+	581511	582464	954	CDS	KPN_RS02830	NADP-dependent aryl-alcohol dehydrogenase
KPN_RS02835			√				1.68819	0.660624	-1.69407	2.63695	0.0249407	0.0365948	-3.60467	-0.33329	1.70599	0.121925	0.150323	-5.39092	KPN	-	583252	584043	792	CDS	KPN_RS02835	molybdenum cofactor biosynthesis protein F
KPN_RS02840	KPN_00526	KPN_00526	√				2.09887	1.03069	-0.935904	3.58608	0.00499256	0.00829307	-2.16145	-0.851553	2.01471	0.0745035	0.0956881	-4.82041	KPN	-	584069	584845	777	CDS	KPN_RS02840	3-oxoacyl-ACP reductase
KPN_RS02845	KPN_00527	KPN_00527					0.792707	0.224439	-0.776353	1.81127	0.100313	0.13094	-5.13658	-0.115967	0.514707	0.619061	0.655916	-6.68555	KPN	-	584933	586666	1734	CDS	KPN_RS02845	arylsulfatase
KPN_RS02850	KPN_00528	KPN_00528		√			0.437862	1.95552	-1.05726	0.832171	0.424815	0.476793	-6.23791	-0.84027	4.06097	0.00279056	0.00459404	-1.56005	KPN	-	586711	587898	1188	CDS	KPN_RS02850	anaerobic sulfatase maturase
KPN_RS02855			√				-2.5681	-0.826505	-1.15162	-4.4187	0.00130921	0.00242177	-0.783264	-0.256102	-2.01165	0.074874	0.0961409	-4.95871	KPN	+	588324	589007	684	CDS	KPN_RS02855	helix-turn-helix transcriptional regulator
KPN_RS02860			√				-1.40608	0.0169271	-1.79211	-2.48273	0.0324775	0.0465515	-3.8455	-0.60503	0.0416216	0.967702	0.972422	-6.71185	KPN	+	589125	590331	1207	CDS	KPN_RS02860	MFS transporter
KPN_RS02865	KPN_00530	KPN_00530	√	√			1.16103	0.962837	-0.0274096	3.07427	0.0118075	0.018425	-3.26539	0.742037	3.38974	0.00790976	0.0120232	-2.96321	KPN	+	590348	591463	1116	CDS	KPN_RS02865	class II histone deacetylase
KPN_RS02870	KPN_00531	KPN_00531					-0.49083	-0.657003	-0.43927	-0.980075	0.350254	0.402038	-6.26709	0.196302	-1.948	0.0829743	0.105656	-5.16342	KPN	-	591470	592063	594	CDS	KPN_RS02870	hypothetical protein
KPN_RS02875	KPN_00532	KPN_00532		√			-0.0312444	0.760692	0.339015	-0.10206	0.920735	0.93629	-6.99741	0.856786	2.51001	0.0331155	0.045336	-4.44065	KPN	-	592041	593540	1500	CDS	KPN_RS02875	APC family amino acid permease
KPN_RS02880	KPN_00533	KPN_00533	√				1.39375	1.1733	-0.920903	2.94421	0.0147388	0.0226429	-3.26325	-1.02473	2.2958	0.0471008	0.0625791	-4.3488	KPN	-	593917	594282	366	CDS	KPN_RS02880	hypothetical protein
KPN_RS02885	KPN_00534	KPN_00534	√	√			0.942958	1.75891	0.32083	3.05902	0.012118	0.0188709	-3.39323	0.495564	5.12998	0.000604011	0.00110584	-0.218304	KPN	-	594296	595597	1302	CDS	KPN_RS02885	FAD-dependent oxidoreductase
KPN_RS02890	KPN_00535	KPN_00535		√			0.332005	0.795978	1.33543	1.24317	0.24227	0.288345	-6.52557	2.17979	4.12566	0.00253191	0.00420051	-2.1407	KPN	+	595756	597240	1485	CDS	KPN_RS02890	aldehyde dehydrogenase
KPN_RS02895			√	√			-1.51531	1.28084	6.24949	-21.7698	9.92456e-10	9.91901e-09	12.6972	4.74393	12.1061	6.63942e-07	2.42781e-06	6.21254	KPN	+	597635	598716	1082	CDS	KPN_RS02895	hypothetical protein
KPN_RS02900	KPN_00536	KPN_00536	√	√			-1.07717	1.61788	6.5859	-13.6969	8.70459e-08	4.14008e-07	7.80026	4.35553	13.9972	1.89111e-07	8.23634e-07	7.64178	KPN	+	598776	600974	2199	CDS	KPN_RS02900	TonB-dependent receptor
KPN_RS02905	KPN_00537	KPN_00537	√	√			-2.48444	-2.18962	6.10028	-33.296	1.52101e-11	4.22852e-10	17.177	6.2253	-25.6924	8.71501e-10	1.06105e-08	13.1681	KPN	+	601082	602458	1377	CDS	KPN_RS02905	phenylalanine transporter
KPN_RS02910	KPN_00538	KPN_00538	√	√			-1.87797	-0.818241	-0.82184	-3.72911	0.00394293	0.0066737	-1.95851	0.282553	-2.60279	0.0284244	0.0392954	-4.14803	KPN	+	602610	603851	1242	CDS	KPN_RS02910	MFS transporter
KPN_RS02915	KPN_00539	KPN_00539					-0.145801	0.350075	-0.306932	-0.384288	0.708842	0.746464	-6.72826	0.670605	0.887912	0.397515	0.439523	-6.61294	KPN	+	603868	604890	1023	CDS	KPN_RS02915	AP endonuclease
KPN_RS02920	KPN_00540	KPN_00540		√			0.332553	-0.623018	1.6748	1.63139	0.133981	0.169677	-6.12359	2.17429	-2.60923	0.0281249	0.0389215	-4.6267	KPN	+	604892	606043	1152	CDS	KPN_RS02920	dehydrogenase
KPN_RS02925	KPN_00541	KPN_00541	√	√			-0.796872	-1.05343	2.86044	-5.38119	0.000313808	0.00064806	-0.308619	2.95416	-6.70583	8.46657e-05	0.000184233	1.30808	KPN	-	606063	606479	417	CDS	KPN_RS02925	hypothetical protein
KPN_RS02930	KPN_00542	KPN_00542	√	√			0.912055	1.21172	5.37725	11.5977	4.17148e-07	1.59505e-06	6.27087	6.03318	12.4725	5.13684e-07	1.95719e-06	6.28668	KPN	+	606728	607708	981	CDS	KPN_RS02930	LacI family transcriptional regulator
KPN_RS02935	ybdG	KPN_00543	√	√			1.4004	1.30532	5.83868	16.6614	1.33319e-08	8.42665e-08	9.9425	6.29135	12.4129	5.35318e-07	2.02951e-06	6.20533	KPN	-	607712	608956	1245	CDS	KPN_RS02935	miniconductance mechanosensitive channel
KPN_RS02940			√	√			1.83824	1.19506	3.34522	13.9077	7.52777e-08	3.66936e-07	8.54005	3.75354	5.74429	0.000269942	0.000531543	-0.109297	KPN	-	609027	610454	1428	CDS	KPN_RS02940	MFS transporter
KPN_RS02945	KPN_00544	KPN_00544	√	√			0.952871	0.625381	3.67302	7.19787	2.9959e-05	7.47858e-05	2.00539	4.55989	4.14466	0.00246089	0.00409536	-2.65484	KPN	+	610563	611429	867	CDS	KPN_RS02945	transcriptional regulator
KPN_RS02950	KPN_00545	KPN_00545					0.314137	0.218254	3.45866	2.1741	0.0548941	0.0749599	-5.79604	4.42379	1.56862	0.150911	0.183027	-6.76545	KPN	+	612096	613130	1035	CDS	KPN_RS02950	DUF2157 domain-containing protein
KPN_RS02955	KPN_00546	KPN_00546	√	√			-0.899381	-0.683205	4.47864	-8.23448	9.36574e-06	2.58753e-05	3.07638	5.22936	-6.77829	7.79448e-05	0.000170777	0.930926	KPN	+	613227	615956	2730	CDS	KPN_RS02955	membrane protein
KPN_RS02960	KPN_00547	KPN_00547					0.45237	0.0544377	0.42241	1.51311	0.161314	0.200408	-5.90148	0.554476	0.172693	0.866684	0.88317	-6.98397	KPN	-	616009	616995	987	CDS	KPN_RS02960	phosphosugar isomerase
KPN_RS02965	KPN_00548	KPN_00548					-0.459512	0.446924	1.29487	-2.01426	0.0717756	0.0960775	-5.43434	2.23564	2.06379	0.0688062	0.0887112	-5.5212	KPN	-	617060	618121	1062	CDS	KPN_RS02965	SIS domain-containing protein
KPN_RS02970	KPN_00549	KPN_00549					-0.316444	0.135924	0.301054	-0.786118	0.450095	0.501593	-6.6608	1.47964	0.603796	0.56077	0.601893	-7.05645	KPN	-	618139	618993	855	CDS	KPN_RS02970	PTS mannose transporter subunit IID
KPN_RS02975	KPN_00550	KPN_00550	√	√			-1.39724	-0.79034	-0.134766	-3.8549	0.00321004	0.00552044	-1.91431	0.908331	-2.83605	0.0193764	0.0274892	-3.91978	KPN	-	618996	619739	744	CDS	KPN_RS02975	PTS mannose transporter subunit IICD
KPN_RS02980	KPN_00551	KPN_00551	√	√			-1.54951	-1.49873	-1.23316	-2.80238	0.0187852	0.0282437	-3.42606	0.0993376	-4.14978	0.0024421	0.00406788	-1.59965	KPN	-	619754	620224	471	CDS	KPN_RS02980	PTS mannose transporter subunit IIAB
KPN_RS02985	KPN_00552	KPN_00552	√	√			-1.8376	-1.97818	-0.783898	-4.03102	0.00241486	0.00424841	-1.47462	0.144225	-5.56144	0.000341189	0.000655107	0.438128	KPN	-	620217	620651	435	CDS	KPN_RS02985	PTS mannose transporter subunit IIAB
KPN_RS02990	nfnB	KPN_00553	√	√			1.54351	2.64734	6.66233	18.3601	5.21287e-09	3.79937e-08	10.8587	7.61326	29.6566	2.40403e-10	4.04981e-09	14.4321	KPN	-	620899	621552	654	CDS	KPN_RS02990	NAD(P)H nitroreductase
KPN_RS02995	ybdF	KPN_00554	√				-0.546158	-0.230766	4.47743	-4.41922	0.00130816	0.00242066	-2.22556	4.98525	-2.06576	0.0685859	0.0884698	-6.14397	KPN	-	621672	622040	369	CDS	KPN_RS02995	hypothetical protein
KPN_RS03000	KPN_00555	KPN_00555					-0.0380825	0.226599	5.23585	-0.449183	0.662915	0.70475	-8.2197	5.69056	1.86133	0.0953445	0.119869	-6.58453	KPN	-	622040	622621	582	CDS	KPN_RS03000	TetR family transcriptional regulator
KPN_RS03005			√	√			3.95928	4.55507	3.72297	25.6908	1.95823e-10	2.71768e-09	14.6851	5.01527	35.1659	5.18598e-11	1.46991e-09	16.0097	KPN	+	622816	623916	1101	CDS	KPN_RS03005	MBL fold metallo-hydrolase
KPN_RS03010	KPN_00556	KPN_00556	√	√			1.53113	2.97728	3.18225	9.08492	3.91092e-06	1.16913e-05	4.33747	4.53697	22.9825	2.3628e-09	2.32248e-08	12.2801	KPN	+	623947	624288	342	CDS	KPN_RS03010	DNA-binding transcriptional regulator RamA
KPN_RS03015	ybdJ	KPN_00557	√	√			1.65622	2.68627	4.23198	15.339	2.95323e-08	1.65313e-07	9.36667	5.30299	19.5204	1.01186e-08	7.48694e-08	10.6796	KPN	-	624306	624554	249	CDS	KPN_RS03015	membrane protein
KPN_RS03025	KPN_00559	KPN_00559	√	√			1.47474	2.71578	2.82623	9.46154	2.71217e-06	8.37411e-06	4.80786	5.17966	25.5539	9.14767e-10	1.10122e-08	13.2127	KPN	+	625057	627780	2724	CDS	KPN_RS03025	carbonate dehydratase
KPN_RS03030	KPN_00560	KPN_00560		√			0.637917	1.66143	0.483323	1.97306	0.0768673	0.102381	-5.24845	2.84309	6.94191	6.48121e-05	0.000144006	1.64793	KPN	+	627833	628912	1080	CDS	KPN_RS03030	RND transporter MFP subunit
KPN_RS03035	KPN_00561	KPN_00561	√	√			0.497771	1.2365	2.31114	2.57562	0.0277038	0.0402556	-4.81457	4.12772	7.56661	3.29421e-05	7.89579e-05	2.08718	KPN	+	628926	632018	3093	CDS	KPN_RS03035	multidrug RND transporter
KPN_RS03040	KPN_00562	KPN_00562	√	√			-0.937624	-0.398694	3.88815	-8.34337	8.34293e-06	2.32293e-05	3.33365	4.05599	-2.92075	0.0168692	0.0242274	-4.56207	KPN	-	632367	633086	720	CDS	KPN_RS03040	hypothetical protein
KPN_RS03045	KPN_00563	KPN_00563	√	√			2.46449	2.8071	0.213289	6.30754	8.97738e-05	0.000204691	1.72465	1.66381	8.46447	1.33643e-05	3.46024e-05	3.61529	KPN	-	633134	634249	1116	CDS	KPN_RS03045	glutamate--cysteine ligase
KPN_RS03050	KPN_00564	KPN_00564		√			1.00921	0.828189	-1.27515	1.55344	0.151488	0.189608	-5.36808	0.205927	2.55492	0.0307549	0.0422554	-4.20683	KPN	+	634576	636243	1668	CDS	KPN_RS03050	ABC transporter substrate-binding protein
KPN_RS03055	KPN_00565	KPN_00565					0.925938	0.621234	-1.75254	1.24129	0.242937	0.289011	-5.65141	-0.846908	1.30917	0.222661	0.260493	-5.7968	KPN	+	636262	637215	954	CDS	KPN_RS03055	ABC transporter permease
KPN_RS03060	KPN_00566	KPN_00566					-0.457245	0.875776	-1.00062	-0.918432	0.380096	0.432308	-6.17659	-0.713699	2.12934	0.0618457	0.0803949	-4.67669	KPN	+	637218	638111	894	CDS	KPN_RS03060	ABC transporter permease
KPN_RS03065	KPN_00567	KPN_00567		√			0.51515	1.74762	-0.97602	0.928602	0.375051	0.427206	-6.17186	0.0168746	4.47014	0.00152346	0.0026208	-1.09046	KPN	+	638115	639152	1038	CDS	KPN_RS03065	dipeptide/oligopeptide/nickel ABC transporter ATP-binding protein
KPN_RS03070	KPN_00568	KPN_00568	√	√			2.31174	1.46895	-2.22327	3.10957	0.0111196	0.0174532	-2.73069	-0.552604	3.11071	0.0123843	0.0181911	-3.12472	KPN	+	639142	640152	1011	CDS	dppD	dipeptide ABC transporter ATP-binding protein DppD
KPN_RS03075	KPN_00569	KPN_00569		√			0.582094	1.47293	0.343028	1.56964	0.147693	0.18533	-5.79846	0.721293	3.69514	0.00488919	0.00768978	-2.4461	KPN	+	640250	641518	1269	CDS	KPN_RS03075
KPN_RS03080							0.0838206	0.11416	1.93273	0.429176	0.67693	0.717371	-7.39545	2.55855	0.512127	0.620795	0.657623	-7.39643	KPN	-	641622	642530	909	CDS	KPN_RS03080	EamA family transporter
KPN_RS03085	KPN_00570	KPN_00570	√	√			0.984741	1.10356	2.47658	5.29171	0.000356374	0.000727828	-0.337485	3.83551	5.25521	0.000510358	0.000947328	-0.814619	KPN	+	642655	643989	1335	CDS	KPN_RS03085	GntR family transcriptional regulator
KPN_RS03095	KPN_00572	KPN_00572		√			-1.36865	1.10457	-2.66933	-1.91989	0.08394	0.111139	-4.55283	-1.05384	2.53453	0.0318048	0.0436197	-3.96679	KPN	+	645691	646542	852	CDS	KPN_RS03095	amino acid ABC transporter substrate-binding protein
KPN_RS03110	KPN_00575	KPN_00575	√	√			1.61053	0.995184	0.390163	5.16127	0.000429863	0.000862139	0.0391316	1.13632	3.90958	0.00351184	0.00567337	-2.21813	KPN	+	647904	648665	762	CDS	KPN_RS03110	glutamate ABC transporter ATP-binding protein
KPN_RS03115	KPN_00576	KPN_00576	√	√			1.44137	1.9208	-0.36998	3.329	0.00767158	0.012386	-2.74109	0.709526	6.01469	0.000192501	0.000391209	0.941257	KPN	-	648719	649483	765	CDS	KPN_RS03115	oxidoreductase
KPN_RS03120	KPN_00577	KPN_00577					-0.626737	-0.61294	-0.03351	-1.54188	0.154249	0.192569	-5.72167	0.981364	-2.21679	0.053613	0.0703934	-4.94808	KPN	+	649664	651001	1338	CDS	KPN_RS03120	aspartate aminotransferase family protein
KPN_RS03125	KPN_00578	KPN_00578	√				3.71014	-0.484609	4.44372	28.506	7.04049e-11	1.24065e-09	15.719	2.33648	-2.3931	0.0401418	0.0540844	-5.02391	KPN	-	651248	651952	705	CDS	KPN_RS03125	ABC transporter ATP-binding protein
KPN_RS03130	KPN_00579	KPN_00579	√				3.89609	-0.482041	4.85051	28.4084	7.28225e-11	1.27487e-09	15.678	2.73009	-1.97202	0.0798238	0.102056	-5.78944	KPN	-	651939	652775	837	CDS	KPN_RS03130	ABC transporter ATP-binding protein
KPN_RS03135	KPN_00580	KPN_00580	√	√			4.50712	-0.862388	3.76523	14.9153	3.86213e-08	2.08984e-07	9.33557	1.83914	-3.00434	0.0147195	0.0213057	-3.88051	KPN	-	652768	653601	834	CDS	KPN_RS03135	peptide ABC transporter permease
KPN_RS03140	KPN_00581	KPN_00581	√				3.62703	0.134433	4.5588	26.9832	1.20867e-10	1.86595e-09	15.1718	2.88247	0.650575	0.531448	0.573754	-7.39315	KPN	-	653601	654623	1023	CDS	KPN_RS03140	peptide ABC transporter permease
KPN_RS03145	KPN_00582	KPN_00582	√	√			4.16032	1.2176	6.73237	54.4436	1.16441e-13	1.78221e-11	22.079	5.01708	11.5822	9.70078e-07	3.38548e-06	5.75353	KPN	-	654743	656311	1569	CDS	KPN_RS03145	ABC transporter substrate-binding protein
KPN_RS03150	KPN_00583	KPN_00583	√	√			3.77417	1.04482	5.30927	35.3097	8.51289e-12	2.76385e-10	17.8278	4.37504	5.26396	0.000504421	0.000938259	-0.916109	KPN	+	656517	657212	696	CDS	KPN_RS03150	N-acetyltransferase
KPN_RS03155	KPN_00584	KPN_00584	√	√			1.12597	1.55208	6.48921	14.8416	4.04971e-08	2.16726e-07	8.64345	7.62558	19.1075	1.22335e-08	8.64574e-08	10.1731	KPN	-	657333	658997	1665	CDS	KPN_RS03155	oxygen-dependent choline dehydrogenase
KPN_RS03160	KPN_00585	KPN_00585	√	√			1.50916	2.10455	6.26512	21.1423	1.32057e-09	1.24335e-08	12.3863	7.47103	21.5689	4.16353e-09	3.62969e-08	11.3716	KPN	-	659011	660483	1473	CDS	KPN_RS03160	betaine-aldehyde dehydrogenase
KPN_RS03165	KPN_00586	KPN_00586	√	√			2.16189	1.57505	4.23926	16.5944	1.38601e-08	8.74423e-08	10.1962	5.19864	6.94836	6.43469e-05	0.000143091	1.16829	KPN	-	660497	661084	588	CDS	KPN_RS03165	transcriptional regulator
KPN_RS03170	KPN_00587	KPN_00587	√	√			1.75841	1.39709	4.44959	15.3102	3.00694e-08	1.68032e-07	9.31171	5.51311	15.0262	1.01795e-07	4.88198e-07	8.12902	KPN	+	661213	663246	2034	CDS	KPN_RS03170	high-affinity choline transporter BetT
KPN_RS03175			√	√			1.0176	2.03272	7.24448	13.8094	8.05316e-08	3.89709e-07	7.81459	8.15951	24.8135	1.19038e-09	1.37432e-08	12.6617	KPN	-	663292	663738	447	CDS	KPN_RS03175	hypothetical protein
KPN_RS03180	KPN_00588	KPN_00588	√	√			0.970923	1.03633	4.36431	9.19081	3.52413e-06	1.0612e-05	4.15783	4.81867	7.85359	2.44783e-05	6.00413e-05	2.27136	KPN	+	663963	665219	1257	CDS	KPN_RS03180	membrane protein
KPN_RS03185	KPN_00589	KPN_00589		√			0.396489	1.11251	2.05467	1.55129	0.151999	0.190115	-6.34723	2.98234	5.23654	0.000523262	0.000968594	-0.648787	KPN	-	665216	666109	894	CDS	KPN_RS03185	glycine cleavage system regulatory protein
KPN_RS03190	KPN_00590	KPN_00590	√	√			1.45011	1.91476	2.75306	7.9699	1.24659e-05	3.36422e-05	3.19198	3.4358	8.5198	1.26732e-05	3.29564e-05	3.29257	KPN	+	666364	666969	606	CDS	KPN_RS03190	S-transferase
KPN_RS03195	KPN_00591	KPN_00591		√			0.299927	0.442537	1.93593	1.39747	0.19262	0.234943	-6.51731	2.80677	2.67998	0.0250347	0.034952	-4.67262	KPN	-	667028	668527	1500	CDS	KPN_RS03195	carbohydrate kinase
KPN_RS03200	KPN_00592	KPN_00592	√	√			0.526482	1.07042	2.31881	3.18398	0.00980058	0.0155285	-3.77025	3.12292	6.39121	0.000122145	0.000258526	0.878546	KPN	-	668542	669960	1419	CDS	KPN_RS03200	fucose isomerase
KPN_RS03205	KPN_00593	KPN_00593					0.761797	0.494032	-0.17195	1.93653	0.0816631	0.108338	-5.11153	1.65726	2.28518	0.0479291	0.0635535	-5.02051	KPN	-	669995	670945	951	CDS	KPN_RS03205	transketolase
KPN_RS03210	KPN_00594	KPN_00594		√			0.0876909	1.09735	-1.56883	0.143694	0.888608	0.908969	-6.4596	0.175815	3.31386	0.00892858	0.0134468	-2.95384	KPN	-	670938	671768	831	CDS	KPN_RS03210	transketolase
KPN_RS03215	KPN_00595	KPN_00595	√	√			0.610888	0.790792	4.38432	5.89544	0.000154402	0.000338019	0.0706754	5.15347	7.55894	3.32086e-05	7.95254e-05	1.8739	KPN	+	672080	673030	951	CDS	KPN_RS03215	DNA-binding transcriptional regulator
KPN_RS03220	KPN_00596	KPN_00596		√			0.145145	0.560569	4.94305	1.71186	0.117825	0.150894	-6.85916	5.39438	5.61056	0.000320236	0.000619762	-0.629512	KPN	-	673027	673989	963	CDS	KPN_RS03220	hypothetical protein
KPN_RS03225	KPN_00597	KPN_00597					-0.436881	0.289239	1.78721	-2.21443	0.0512778	0.0704166	-5.26182	2.34442	1.55618	0.15382	0.186049	-6.2951	KPN	-	674145	675233	1089	CDS	KPN_RS03225	sugar ABC transporter permease
KPN_RS03230	KPN_00598	KPN_00598	√	√			-0.783052	0.626893	1.19534	-2.85495	0.0171685	0.0260543	-3.99974	1.87772	2.63998	0.0267372	0.037145	-4.4982	KPN	-	675235	676761	1527	CDS	KPN_RS03230	sugar ABC transporter ATP-binding protein
KPN_RS03235	KPN_00599	KPN_00599	√				-1.69152	0.340635	-0.874799	-2.99687	0.0134717	0.0208277	-3.17038	-1.12764	0.711177	0.494851	0.538585	-6.32537	KPN	-	676761	677369	609	CDS	KPN_RS03235	hypothetical protein
KPN_RS03240	KPN_00600	KPN_00600	√	√			-1.98838	1.04142	0.639502	-4.54772	0.00107282	0.0020144	-0.936804	0.996132	3.55963	0.00604433	0.00937178	-2.74519	KPN	-	677380	678321	942	CDS	KPN_RS03240	D-ribose ABC transporter substrate-binding protein
KPN_RS03245	entD	KPN_00601		√			-0.0886631	2.73035	5.74327	-0.577043	0.576719	0.623634	-8.23977	3.53694	9.95345	3.50082e-06	1.04188e-05	4.70499	KPN	-	678439	679098	660	CDS	KPN_RS03245	4'-phosphopantetheinyl transferase
KPN_RS03250	fepA	KPN_00602	√	√			0.319949	3.21976	10.2768	5.19112	0.000411722	0.000828236	-1.5958	8.08054	36.864	3.38984e-11	1.10057e-09	16.476	KPN	-	679165	681393	2229	CDS	KPN_RS03250	outer membrane receptor FepA
KPN_RS03255	fes	KPN_00603	√	√			1.62141	3.21716	7.85624	14.521	4.98942e-08	2.58272e-07	8.29771	5.97244	22.0364	3.43881e-09	3.1013e-08	11.7692	KPN	+	681653	682861	1209	CDS	KPN_RS03255	enterochelin esterase
KPN_RS03260	ychP	KPN_00604	√	√			2.44111	3.17864	5.45597	8.70329	5.73923e-06	1.6592e-05	3.47606	3.15022	9.54556	4.96539e-06	1.41337e-05	4.43246	KPN	+	682889	683092	204	CDS	KPN_RS03260	invasin
KPN_RS03265	entF	KPN_00605	√	√			1.16456	4.64065	9.41417	9.30391	3.15654e-06	9.61865e-06	3.69945	6.71807	21.9231	3.60069e-09	3.21482e-08	11.6991	KPN	+	683103	686984	3882	CDS	entF	enterobactin synthase subunit F
KPN_RS03270	fepC	KPN_00606	√	√			1.14216	2.19069	7.37322	16.1365	1.81478e-08	1.08623e-07	9.42689	6.01252	17.2627	3.00506e-08	1.78164e-07	9.40294	KPN	-	687049	687843	795	CDS	KPN_RS03270	iron-enterobactin transporter ATP-binding protein
KPN_RS03275	fepG	KPN_00607	√	√			1.46028	0.63722	6.81556	8.58117	6.50696e-06	1.85336e-05	3.09107	5.63562	2.49743	0.0338082	0.0462253	-5.5652	KPN	-	687840	688832	993	CDS	KPN_RS03275	iron-enterobactin transporter permease
KPN_RS03280	fepD	KPN_00608	√				1.18919	-0.322515	6.66099	7.29508	2.67297e-05	6.74157e-05	1.57179	6.15809	-1.82061	0.101736	0.127307	-6.72105	KPN	-	688829	689836	1008	CDS	KPN_RS03280	iron-enterobactin transporter membrane protein
KPN_RS03285	ybdA	KPN_00609	√	√			0.903149	1.19586	6.8005	7.90022	1.34569e-05	3.60743e-05	2.29206	5.55125	11.683	9.00747e-07	3.15999e-06	5.7478	KPN	+	689949	691190	1242	CDS	KPN_RS03285	MFS transporter
KPN_RS03290	fepB	KPN_00610	√	√			1.34649	2.17543	6.50374	17.7633	7.18011e-09	4.95668e-08	10.5242	5.5419	11.4922	1.03696e-06	3.57466e-06	5.62748	KPN	-	691334	692293	960	CDS	KPN_RS03290	Fe2+-enterobactin ABC transporter substrate-binding protein
KPN_RS03295	entC	KPN_00611	√	√			0.452818	1.35383	9.06777	4.33138	0.00150011	0.00274457	-2.92053	7.09319	7.00191	6.06189e-05	0.000135589	0.927616	KPN	+	692482	693657	1176	CDS	KPN_RS03295	isochorismate synthase EntC
KPN_RS03300	entE	KPN_00612	√	√			0.791083	3.4307	9.02185	9.42563	2.80704e-06	8.6471e-06	3.84258	6.6123	34.7217	5.81542e-11	1.5976e-09	15.9837	KPN	+	693667	695274	1608	CDS	entE	2%2C3-dihydroxybenzoate-AMP ligase
KPN_RS03305	entB	KPN_00613	√	√			0.527393	4.8355	8.62349	6.52668	6.78985e-05	0.000157967	0.407124	5.74996	30.5282	1.85281e-10	3.39898e-09	14.8371	KPN	+	695288	696139	852	CDS	KPN_RS03305	isochorismatase
KPN_RS03310	entA	KPN_00614	√	√			0.408443	5.17045	8.15734	4.6717	0.000887922	0.00169274	-2.32284	5.1235	21.052	5.16817e-09	4.33948e-08	11.4953	KPN	+	696139	696894	756	CDS	KPN_RS03310	2%2C3-dihydro-2%2C3-dihydroxybenzoate dehydrogenase
KPN_RS03315	ybdB	KPN_00615	√	√			0.489458	4.68981	6.66421	3.67675	0.00429761	0.00722608	-3.85742	3.54283	15.4913	7.79353e-08	3.85859e-07	8.80704	KPN	+	696895	697308	414	CDS	KPN_RS03315	proofreading thioesterase EntH
KPN_RS03320	cstA	KPN_00616	√	√			-1.44222	0.688856	3.20304	-9.90141	1.79508e-06	5.79291e-06	5.16494	2.96791	4.35197	0.00181	0.00307522	-1.98086	KPN	+	698575	700680	2106	CDS	KPN_RS03320	carbon starvation protein A
KPN_RS03325	KPN_00617	KPN_00617		√			0.12308	0.91044	1.03181	0.423114	0.681202	0.720901	-7.12409	1.47846	3.47692	0.00688715	0.0105654	-3.00476	KPN	+	700773	700970	198	CDS	KPN_RS03325	hypothetical protein
KPN_RS03330	KPN_00618	KPN_00618					0.309944	0.533979	-0.258755	0.785052	0.450692	0.501945	-6.49608	-0.206191	1.19083	0.263943	0.304401	-6.0816	KPN	-	700967	701371	405	CDS	KPN_RS03330	transcriptional regulator
KPN_RS03340	KPN_00620	KPN_00620	√				5.26793	0.815389	1.87616	17.0476	1.06867e-08	7.01574e-08	10.5054	1.00079	2.39616	0.0399401	0.0538397	-4.66167	KPN	-	701832	702575	744	CDS	KPN_RS03340	3-ketoacyl-ACP reductase
KPN_RS03345	ybdH	KPN_00621	√	√			6.4171	0.828121	2.13111	19.2471	3.29701e-09	2.62438e-08	11.3886	0.254015	2.59817	0.0286413	0.0395645	-4.14802	KPN	-	702633	703721	1089	CDS	KPN_RS03345	oxidoreductase
KPN_RS03350	KPN_00622	KPN_00622	√	√			8.3718	3.60413	3.61847	29.6009	4.85634e-11	9.46015e-10	14.8766	1.56563	12.1616	6.38367e-07	2.34711e-06	6.73769	KPN	+	703885	705387	1503	CDS	KPN_RS03350	ABC transporter
KPN_RS03355	KPN_00623	KPN_00623	√	√			7.66337	1.55693	3.49552	27.2194	1.10933e-10	1.73763e-09	14.4781	1.27046	6.13503	0.000166123	0.000341883	0.978641	KPN	+	705384	706382	999	CDS	KPN_RS03355	sugar ABC transporter permease
KPN_RS03360	KPN_00624	KPN_00624	√	√			7.97631	2.36771	4.68674	32.453	1.95942e-11	4.90496e-10	16.4856	2.51172	10.6377	1.99996e-06	6.38485e-06	5.45836	KPN	+	706403	707467	1065	CDS	KPN_RS03360	sugar ABC transporter substrate-binding protein
KPN_RS03365	KPN_00625	KPN_00625	√	√			7.05574	2.24093	4.87695	40.0229	2.46361e-12	1.21078e-10	18.5319	2.91341	13.1581	3.2352e-07	1.29626e-06	7.30926	KPN	+	707569	708810	1242	CDS	KPN_RS03365	hypothetical protein
KPN_RS03370	KPN_00626	KPN_00626	√				2.86936	0.259768	3.01622	16.7233	1.28634e-08	8.17426e-08	10.4886	2.15934	1.22075	0.252955	0.292547	-6.67098	KPN	-	709024	710223	1200	CDS	KPN_RS03370	methylthioribose kinase
KPN_RS03375	KPN_00627	KPN_00627	√				2.13542	-0.422055	4.06285	13.6362	9.07967e-08	4.2968e-07	8.21681	3.34207	-2.28424	0.0480025	0.0636351	-5.45003	KPN	+	710325	711353	1029	CDS	KPN_RS03375	methylthioribose-1-phosphate isomerase
KPN_RS03380	KPN_00628	KPN_00628					0.312071	-0.25746	2.46112	1.61001	0.138594	0.175023	-6.38543	3.04307	-1.428	0.186794	0.221875	-6.64332	KPN	-	711414	712682	1269	CDS	KPN_RS03380	3-phytase
KPN_RS03385	KPN_00629	KPN_00629					0.36837	0.521558	0.296805	1.15232	0.276097	0.324781	-6.30759	1.16631	1.94653	0.0831714	0.105856	-5.41652	KPN	-	712708	714066	1359	CDS	KPN_RS03385	MFS transporter
KPN_RS03390	KPN_00630	KPN_00630	√				1.30422	-0.552483	-0.0503222	3.63189	0.00462791	0.00773532	-2.31042	0.688299	-1.50609	0.166039	0.199657	-5.91818	KPN	-	714177	714986	810	CDS	KPN_RS03390	inositol monophosphatase
KPN_RS03395	KPN_00631	KPN_00631	√	√			1.24706	0.660185	4.34314	10.7001	8.80987e-07	3.06259e-06	5.67051	4.93772	4.2031	0.00225536	0.00377461	-2.63521	KPN	-	715108	716091	984	CDS	KPN_RS03395	LacI family transcriptional regulator
KPN_RS03400	KPN_00632	KPN_00632					0.340115	-0.136182	0.161333	0.795146	0.445063	0.496709	-6.61289	0.563384	-0.463807	0.653712	0.689919	-6.88551	KPN	-	716204	717442	1239	CDS	KPN_RS03400	cytosine deaminase
KPN_RS03405							-0.724164	-0.61846	0.0618862	-1.86919	0.0912473	0.120042	-5.27684	0.389408	-1.91898	0.0869371	0.110204	-5.25506	KPN	-	717439	718674	1236	CDS	KPN_RS03405	DNA-binding protein
KPN_RS03410	KPN_00633	KPN_00633					0.15492	0.362189	0.486529	0.535653	0.603952	0.649955	-6.89467	0.426254	1.04889	0.321365	0.363734	-6.39345	KPN	-	718671	719933	1263	CDS	KPN_RS03410	cytosine permease
KPN_RS03415	KPN_00634	KPN_00634	√	√			2.9791	1.05488	3.79933	21.0066	1.40625e-09	1.30559e-08	12.6975	3.5773	7.02804	5.88865e-05	0.000132156	1.56544	KPN	+	720385	720993	609	CDS	KPN_RS03415	methylthioribulose 1-phosphate dehydratase
KPN_RS03420	KPN_00635	KPN_00635	√	√			3.95423	0.551564	3.77276	25.6675	1.97573e-10	2.72784e-09	14.6796	2.93728	3.21961	0.0103872	0.0154653	-3.80586	KPN	+	721006	722502	1497	CDS	KPN_RS03420	carbohydrate kinase
KPN_RS03425	KPN_00636	KPN_00636	√	√			3.72105	0.621913	3.77456	25.7618	1.90583e-10	2.66584e-09	14.7197	2.69556	3.70076	0.00484656	0.00762721	-2.95354	KPN	+	722499	723527	1029	CDS	KPN_RS03425	dihydrofolate reductase
KPN_RS03430	KPN_00637	KPN_00637	√	√			2.1431	-1.38785	1.26217	7.01466	3.72545e-05	9.08799e-05	2.42469	0.363087	-3.70672	0.00480188	0.00756801	-2.35441	KPN	-	723570	724511	942	CDS	KPN_RS03430	kinase
KPN_RS03435	KPN_00638	KPN_00638	√	√			2.18917	-1.5666	0.871836	5.87678	0.000158326	0.000346184	0.999098	-0.111307	-3.0384	0.0139261	0.0202557	-3.33083	KPN	-	724523	725527	1005	CDS	KPN_RS03435	ABC transporter permease
KPN_RS03440	KPN_00639	KPN_00639	√	√			2.62887	-2.75499	0.911438	7.47924	2.15993e-05	5.54951e-05	3.08712	-0.898924	-3.94139	0.00334537	0.00542655	-1.71297	KPN	-	725524	726513	990	CDS	KPN_RS03440	membrane protein
KPN_RS03445	KPN_00640	KPN_00640	√	√			3.50048	-0.956711	2.05046	12.4751	2.10607e-07	8.61895e-07	7.73867	0.906885	-3.23378	0.010153	0.015146	-3.26062	KPN	-	726510	728060	1551	CDS	KPN_RS03445	sugar ABC transporter ATP-binding protein
KPN_RS03450	KPN_00641	KPN_00641	√				3.23622	-0.603187	2.34738	15.1934	3.23589e-08	1.79262e-07	9.60979	1.16231	-2.213	0.0539469	0.0707624	-5.00172	KPN	-	728057	729037	981	CDS	KPN_RS03450	ABC transporter substrate-binding protein
KPN_RS03455	KPN_00642	KPN_00642	√				1.40698	0.208133	1.04147	5.44048	0.000288623	0.00059882	0.289475	1.54169	0.797012	0.445799	0.488673	-6.93084	KPN	+	729446	731755	2310	CDS	KPN_RS03455	biotin sulfoxide reductase
KPN_RS03460	KPN_00643	KPN_00643	√	√			3.34993	2.09136	5.25988	35.266	8.61765e-12	2.78101e-10	17.8152	4.84262	18.3415	1.75818e-08	1.1597e-07	10.1283	KPN	-	731863	732405	543	CDS	KPN_RS03460	acireductone dioxygenase
KPN_RS03465	KPN_00644	KPN_00644	√	√			2.83643	1.2844	3.97261	18.5445	4.73121e-09	3.51527e-08	11.4113	3.74314	9.90314	3.65263e-06	1.08285e-05	4.54551	KPN	-	732402	733091	690	CDS	KPN_RS03465	enolase-phosphatase E1
KPN_RS03470	ybdL	KPN_00645	√	√			2.56325	0.92992	4.24731	23.0755	5.6134e-10	6.33073e-09	13.5903	3.56139	5.88028	0.000227453	0.000455672	0.107451	KPN	+	733218	734378	1161	CDS	KPN_RS03470	aminotransferase
KPN_RS03475	ybdM	KPN_00646					0.54855	0.291882	1.30072	2.31133	0.0435056	0.0606954	-4.95716	1.82741	1.34084	0.212573	0.249838	-6.43958	KPN	-	734379	735005	627	CDS	KPN_RS03475	hypothetical protein
KPN_RS03480	ybdN	KPN_00647					0.362654	0.0849871	1.80818	1.70435	0.119254	0.152506	-6.05811	2.06054	0.424539	0.681063	0.714822	-7.3107	KPN	-	734990	736213	1224	CDS	KPN_RS03480	phosphoadenosine phosphosulfate reductase
KPN_RS03485	ybdO	KPN_00648	√	√			-3.19404	-1.31824	-0.377796	-5.71914	0.000196086	0.00042051	1.03789	1.08068	-4.4041	0.00167708	0.00286118	-1.42314	KPN	-	736324	737256	933	CDS	KPN_RS03485	LysR family transcriptional regulator
KPN_RS03490	dsbG	KPN_00649	√	√			0.640296	0.403784	3.64496	4.77322	0.000761754	0.00146105	-1.45526	3.95869	3.133	0.0119454	0.0175946	-4.18707	KPN	-	737437	738186	750	CDS	KPN_RS03490	thiol:disulfide interchange protein DsbG
KPN_RS03495	ahpC	KPN_00650		√			0.0514215	4.25919	11.6494	0.641373	0.535759	0.58501	-8.60134	11.8472	74.8406	5.60939e-14	4.29279e-11	22.9127	KPN	+	738598	739161	564	CDS	KPN_RS03495	alkyl hydroperoxide reductase subunit C
KPN_RS03500	ahpF	KPN_00651	√	√			1.12979	5.46318	9.98217	10.7931	8.13351e-07	2.86276e-06	5.15298	9.53909	88.0223	1.28966e-14	2.20902e-11	24.0857	KPN	+	739349	740914	1566	CDS	KPN_RS03500	alkyl hydroperoxide reductase subunit F
KPN_RS03505	ybdQ	KPN_00652	√	√			0.396573	2.69792	4.78331	4.20252	0.00183732	0.00329733	-2.65287	6.46154	30.4207	1.91257e-10	3.43814e-09	14.7527	KPN	-	740991	741419	429	CDS	KPN_RS03505	universal stress protein G
KPN_RS03510	rnk	KPN_00653		√			-0.0291201	-1.19255	6.80595	-0.437759	0.670901	0.711545	-8.46859	6.51584	-11.2499	1.24364e-06	4.17952e-06	5.24892	KPN	-	741607	742017	411	CDS	KPN_RS03510	nucleoside diphosphate kinase regulator
KPN_RS03515			√	√			-0.461736	-0.827617	6.5825	-7.07106	3.48222e-05	8.55699e-05	1.28388	6.69432	-10.9749	1.53511e-06	5.04516e-06	4.98871	KPN	-	742196	742993	798	CDS	KPN_RS03515	ribonuclease I
KPN_RS03520	dcuC	KPN_00654		√			0.0579964	-0.357187	4.86567	0.637306	0.538298	0.587065	-8.03682	5.46607	-3.64007	0.00532785	0.00832836	-3.64326	KPN	-	743086	744459	1374	CDS	KPN_RS03520	anaerobic C4-dicarboxylate transporter DcuC
KPN_RS03525	crcA	KPN_00655	√	√			-0.982908	-1.98695	5.36473	-12.3273	2.35583e-07	9.52466e-07	6.89585	5.89696	-22.8113	2.52595e-09	2.44973e-08	12.0674	KPN	+	744747	745316	570	CDS	KPN_RS03525	phospholipid:lipid A palmitoyltransferase
KPN_RS03530	cspE	KPN_00656		√			0.00931968	-1.23438	11.4777	0.154712	0.880138	0.901338	-8.80352	10.5847	-12.7616	4.21542e-07	1.64113e-06	6.07649	KPN	+	745511	745720	210	CDS	KPN_RS03530	cold-shock protein CspE
KPN_RS03535	ccrB	KPN_00657	√	√			-0.779475	-0.551228	4.91479	-8.51443	6.97323e-06	1.97858e-05	3.30168	5.01746	-4.81764	0.000928574	0.00165261	-1.70615	KPN	-	745788	746171	384	CDS	KPN_RS03535	fluoride ion transporter CrcB
KPN_RS03540	ybeM	KPN_00658	√	√			-1.51098	-1.06389	4.29976	-14.2404	6.01035e-08	3.01567e-07	8.58743	4.61235	-9.88719	3.70227e-06	1.09514e-05	4.3631	KPN	+	746261	747049	789	CDS	KPN_RS03540	hydrolase carbon-nitrogen family
KPN_RS03545	tatE	KPN_00659		√			-0.0626317	-0.453312	5.11956	-0.748936	0.471212	0.522085	-8.00707	5.18553	-3.63966	0.00533129	0.0083313	-3.59214	KPN	+	747292	747498	207	CDS	tatE	sec-independent protein translocase tatE
KPN_RS03550	lipA	KPN_00660	√				1.04271	-0.082415	8.97515	16.2845	1.66205e-08	1.01178e-07	9.43248	9.21172	-1.35355	0.208635	0.245855	-7.70516	KPN	-	747689	748654	966	CDS	KPN_RS03550	lipoyl synthase
KPN_RS03555	ybeF	KPN_00661		√			-0.154609	-0.671275	4.72219	-1.5758	0.14627	0.183799	-7.006	4.93555	-6.44484	0.000114649	0.000243527	0.565511	KPN	-	748835	749731	897	CDS	KPN_RS03555	transcriptional regulator
KPN_RS03560	lipB	KPN_00662	√	√			-1.06441	-0.76537	6.19998	-14.7685	4.24547e-08	2.26073e-07	8.62907	6.47169	-9.62741	4.62451e-06	1.32834e-05	3.81265	KPN	-	749925	750569	645	CDS	KPN_RS03560	octanoyltransferase
KPN_RS03565	ybeD	KPN_00663	√	√			1.00586	0.832245	7.46649	12.2453	2.50839e-07	1.00806e-06	6.55896	7.44327	9.96895	3.45549e-06	1.02954e-05	4.00432	KPN	-	750674	750937	264	CDS	KPN_RS03565	hypothetical protein
KPN_RS03570	dacA	KPN_00664	√	√			-0.240732	-0.465112	9.18222	-3.94143	0.00278975	0.00485848	-3.57789	8.94241	-7.90256	2.32883e-05	5.74116e-05	1.77648	KPN	-	751050	752249	1200	CDS	KPN_RS03570	serine-type D-Ala-D-Ala carboxypeptidase
KPN_RS03575	rlpA	KPN_00665	√	√			-0.299618	-0.242494	7.88517	-4.76782	0.000767969	0.00147245	-2.15326	8.05203	-3.90608	0.00353067	0.00570036	-3.57497	KPN	-	752388	753536	1149	CDS	KPN_RS03575	rare lipoprotein A
KPN_RS03580	mrdB	KPN_00666	√	√			-1.65046	-1.55211	6.25461	-23.617	4.47243e-10	5.20843e-09	13.5568	6.60743	-20.388	6.87457e-09	5.5048e-08	10.9047	KPN	-	753548	754660	1113	CDS	KPN_RS03580	cell wall shape-determining protein
KPN_RS03585	mrdA	KPN_00667	√	√			-1.72677	-1.24706	7.41995	-25.9709	1.76026e-10	2.52808e-09	14.453	7.96445	-19.5239	1.01028e-08	7.48694e-08	10.3432	KPN	-	754660	756561	1902	CDS	KPN_RS03585	penicillin-binding protein 2
KPN_RS03590	ybeA	KPN_00668	√	√			-1.50466	-0.905122	7.37174	-23.5807	4.54033e-10	5.26463e-09	13.4318	7.666	-13.2597	3.02668e-07	1.22554e-06	6.64905	KPN	-	756589	757056	468	CDS	KPN_RS03590	23S rRNA (pseudouridine(1915)-N(3))-methyltransferase RlmH
KPN_RS03595	ybeB	KPN_00669	√	√			-1.70868	-1.1475	6.93245	-22.6548	6.72157e-10	7.33349e-09	13.051	7.14969	-15.977	5.94288e-08	3.04487e-07	8.49193	KPN	-	757060	757377	318	CDS	KPN_RS03595	ribosome silencing factor RsfS
KPN_RS03600	phpB	KPN_00670	√	√			-0.984871	-0.88768	4.29188	-9.13927	3.70693e-06	1.11249e-05	4.1213	5.03853	-8.27576	1.6051e-05	4.1102e-05	2.68654	KPN	-	757600	758229	630	CDS	KPN_RS03600	alpha-ribazole phosphatase
KPN_RS03605	nadD	KPN_00671	√	√			-0.955523	-0.812977	6.08095	-13.4825	1.01108e-07	4.67331e-07	7.70066	6.53507	-9.23248	6.54914e-06	1.80844e-05	3.42351	KPN	-	758302	758952	651	CDS	KPN_RS03605	nicotinate-nicotinamide nucleotide adenylyltransferase
KPN_RS03610	holA	KPN_00672	√	√			-0.459668	-0.538464	7.7087	-7.42438	2.30057e-05	5.87705e-05	1.62638	7.90463	-7.28944	4.42446e-05	0.000102605	1.16114	KPN	-	758945	759976	1032	CDS	KPN_RS03610	DNA polymerase III subunit delta
KPN_RS03615	rlpB	KPN_00673					-0.157399	0.0395035	8.13352	-2.38952	0.0380818	0.0538554	-6.19525	8.16874	0.617946	0.551804	0.593458	-8.34341	KPN	-	759976	760566	591	CDS	KPN_RS03615	LPS assembly lipoprotein LptE
KPN_RS03620	leuS	KPN_00674	√	√			0.401122	0.418104	10.5059	6.17595	0.000106483	0.000239174	-0.154378	10.5901	7.97607	2.16191e-05	5.3667e-05	1.7529	KPN	-	760581	763163	2583	CDS	KPN_RS03620	leucine--tRNA ligase
KPN_RS03625	ybeL	KPN_00675	√	√			1.40672	2.36482	4.12925	12.6574	1.83713e-07	7.69621e-07	7.41249	4.88366	20.0132	8.10791e-09	6.2841e-08	10.9518	KPN	+	763390	763872	483	CDS	KPN_RS03625	hypothetical protein
KPN_RS03630	KPN_00676	KPN_00676	√	√			-0.998439	-1.29496	3.05861	-6.80069	4.82971e-05	0.000115503	1.64609	3.3562	-8.12768	1.85756e-05	4.68281e-05	2.86614	KPN	-	763918	765711	1794	CDS	KPN_RS03630	filamentous hemagglutinin
KPN_RS03635	KPN_00677	KPN_00677					-0.855682	-0.479303	-0.713468	-1.63102	0.13406	0.169729	-5.40562	0.0083568	-1.26609	0.237021	0.275907	-6.04777	KPN	-	765777	767447	1671	CDS	KPN_RS03635	hemin-binding protein
KPN_RS03645	gltL	KPN_00678	√	√			-0.992216	-0.917031	3.68262	-7.23696	2.86123e-05	7.17248e-05	2.05651	3.46151	-5.96185	0.000205492	0.000415246	0.237438	KPN	-	767821	768546	726	CDS	artP	glutamate/aspartate ABC transporter ATP-binding protein
KPN_RS03650	gltK	KPN_00679	√	√			-1.61751	-0.420465	2.97157	-8.44987	7.45905e-06	2.10306e-05	3.70299	3.13647	-2.79554	0.0207067	0.0292372	-4.56271	KPN	-	768546	769220	675	CDS	KPN_RS03650	glutamate/aspartate transporter permease GltK
KPN_RS03655	gltJ	KPN_00680	√	√			-2.82511	-2.23847	3.03014	-11.939	3.18097e-07	1.25298e-06	7.13518	2.55835	-9.76067	4.12329e-06	1.20242e-05	4.67651	KPN	-	769220	769960	741	CDS	KPN_RS03655	glutamate/aspartate ABC transporter permease
KPN_RS03660	gltI	KPN_00681	√	√			-3.50619	-1.85095	6.05076	-43.7656	1.01594e-12	7.16106e-11	19.9488	5.80342	-14.8568	1.12416e-07	5.30116e-07	7.99093	KPN	-	770125	771036	912	CDS	KPN_RS03660	glutamate/aspartate ABC transporter substrate-binding protein
KPN_RS03665	lnt	KPN_00682	√	√			-0.945786	-1.27947	7.02039	-13.4688	1.02085e-07	4.70629e-07	7.57672	7.45421	-16.9393	3.55093e-08	2.03013e-07	9.02255	KPN	-	771391	772929	1539	CDS	KPN_RS03665	apolipoprotein N-acyltransferase
KPN_RS03670	ybeX	KPN_00683		√			0.0164195	-0.255939	8.55079	0.293187	0.775397	0.807818	-8.65186	8.72694	-4.33384	0.00185884	0.0031522	-2.94955	KPN	-	773055	773933	879	CDS	KPN_RS03670	cobalt transporter
KPN_RS03675	ybeY	KPN_00684	√				0.723294	-0.000870217	7.30189	11.1946	5.79828e-07	2.10872e-06	5.65647	7.40087	-0.0122993	0.990453	0.991564	-8.46922	KPN	-	774081	774554	474	CDS	KPN_RS03675	endoribonuclease YbeY
KPN_RS03680	ybeZ	KPN_00685	√	√			0.950931	0.20292	8.21732	16.8223	1.21514e-08	7.81453e-08	9.80733	8.23552	3.21153	0.0105232	0.0156504	-4.73436	KPN	-	774551	775597	1047	CDS	KPN_RS03680	nucleoside triphosphate hydrolase
KPN_RS03685	yleA	KPN_00686	√	√			-0.604278	-0.82355	8.04222	-9.95757	1.7048e-06	5.53492e-06	4.43152	8.41971	-13.4682	2.64352e-07	1.0885e-06	6.7278	KPN	-	775751	777175	1425	CDS	KPN_RS03685	tRNA (N6-isopentenyl adenosine(37)-C2)-methylthiotransferase MiaB
KPN_RS03690	ubiF	KPN_00687	√	√			1.09188	1.14002	6.21626	15.1026	3.42726e-08	1.88887e-07	8.85873	6.4357	6.05885	0.000182327	0.000372227	-0.181004	KPN	+	777355	778530	1176	CDS	ubiF	2-octaprenyl-3-methyl-6-methoxy-1%2C4-benzoquinol hydroxylase
KPN_RS03695	KPN_00688	KPN_00688	√	√			-2.8466	-3.40268	6.51272	-26.918	1.23778e-10	1.89994e-09	14.9423	6.80839	-19.4555	1.04222e-08	7.63775e-08	10.4925	KPN	-	778650	778724	75	tRNA	KPN_RS03695	tRNA-Gln
KPN_RS03700	KPN_00689	KPN_00689	√	√			-2.89335	-2.93082	6.23871	-29.9587	4.31376e-11	8.58062e-10	16.0859	6.61226	-16.0826	5.60853e-08	2.91133e-07	8.67326	KPN	-	778800	778874	75	tRNA	KPN_RS03700	tRNA-Gln
KPN_RS03705	KPN_00690	KPN_00690	√	√			-2.86587	-2.76851	7.11402	-32.1784	2.13096e-11	5.21258e-10	16.7575	7.53846	-17.0021	3.43682e-08	1.98395e-07	9.08943	KPN	-	778922	778998	77	tRNA	KPN_RS03705	tRNA-Met
KPN_RS03710	KPN_00691	KPN_00691	√	√			-2.84106	-2.62097	8.1476	-41.166	1.8639e-12	1.0401e-10	19.2611	8.52725	-14.5978	1.31098e-07	6.0128e-07	7.51723	KPN	-	779022	779096	75	tRNA	KPN_RS03710	tRNA-Gln
KPN_RS03715	KPN_00692	KPN_00692	√	√			-3.34187	-3.06582	7.72972	-39.1269	3.08281e-12	1.36484e-10	18.7624	8.04575	-17.0877	3.28785e-08	1.91654e-07	9.09334	KPN	-	779133	779207	75	tRNA	KPN_RS03715	tRNA-Gln
KPN_RS03720	KPN_00693	KPN_00693	√	√			-3.26505	-2.86472	6.62423	-39.5464	2.77386e-12	1.27603e-10	18.9238	7.09647	-15.7092	6.89423e-08	3.47435e-07	8.38464	KPN	-	779231	779315	85	tRNA	KPN_RS03720	tRNA-Leu
KPN_RS03725	KPN_00694	KPN_00694	√	√			-3.57912	-3.21882	6.32701	-46.522	5.54419e-13	4.90991e-11	20.5523	6.64083	-14.5592	1.34161e-07	6.12705e-07	7.73426	KPN	-	779324	779400	77	tRNA	KPN_RS03725	tRNA-Met
KPN_RS03730	asnB	KPN_00695	√	√			2.54504	3.55212	8.28589	42.9015	1.23797e-12	8.13414e-11	19.6798	8.64644	54.1668	1.04756e-12	1.3776e-10	20.0038	KPN	-	779638	781302	1665	CDS	asnB	asparagine synthase B
KPN_RS03735	nagD	KPN_00696	√	√			-0.436819	-0.442533	6.08146	-5.76835	0.000183353	0.000395419	-0.435133	6.22971	-5.38656	0.000428712	0.000809805	-1.08303	KPN	-	781581	782333	753	CDS	KPN_RS03735	UMP phosphatase
KPN_RS03740	nagC	KPN_00697	√	√			0.269954	0.658558	7.02799	4.29769	0.00158142	0.00287761	-2.85174	7.31319	8.04635	2.01452e-05	5.03348e-05	2.08839	KPN	-	782450	783670	1221	CDS	KPN_RS03740	transcriptional regulator
KPN_RS03745	nagA	KPN_00698	√	√			0.904093	1.0695	6.88733	13.488	1.00719e-07	4.66328e-07	7.6031	7.02669	14.3337	1.53747e-07	6.85782e-07	7.46736	KPN	-	783679	784827	1149	CDS	KPN_RS03745	N-acetylglucosamine-6-phosphate deacetylase
KPN_RS03750	nagB	KPN_00699	√	√			1.20665	1.49198	6.51246	17.595	7.87346e-09	5.37301e-08	10.4201	6.89141	19.3924	1.07275e-08	7.80805e-08	10.3912	KPN	-	784941	785741	801	CDS	KPN_RS03750	glucosamine-6-phosphate deaminase
KPN_RS03755	nagE	KPN_00700	√	√			1.20909	-0.613755	6.69542	15.7927	2.23238e-08	1.29565e-07	9.26826	6.62083	-7.01052	6.0042e-05	0.000134467	0.990687	KPN	+	786056	788011	1956	CDS	KPN_RS03755	PTS N-acetyl glucosamine transporter subunit IIABC
KPN_RS03760	glnS	KPN_00701		√			0.0197068	-0.219863	9.84998	0.29894	0.77113	0.804155	-8.70453	9.54841	-3.91846	0.00346453	0.0056054	-3.66863	KPN	+	788190	789857	1668	CDS	KPN_RS03760	glutamine--tRNA ligase
KPN_RS03765	metH	KPN_00702					-0.93063	-0.664373	-1.25438	-1.88894	0.0883323	0.11658	-4.90077	-0.525281	-1.4486	0.181112	0.216179	-5.69518	KPN	-	789911	790219	309	CDS	KPN_RS03765	methionine synthase
KPN_RS03770	ybfM	KPN_00703	√	√			-2.36696	-2.44766	3.18142	-15.9651	2.0111e-08	1.18548e-07	9.98687	3.72192	-14.8242	1.14598e-07	5.39931e-07	8.3014	KPN	+	790293	791696	1404	CDS	chiP	chitoporin
KPN_RS03775	ybfN	KPN_00704	√				-1.64972	-0.605074	0.622987	-4.39612	0.00135599	0.00250052	-1.20385	1.07481	-2.38733	0.040524	0.0545445	-4.70041	KPN	+	791744	792076	333	CDS	KPN_RS03775	hypothetical protein
KPN_RS03780	citA	KPN_00705	√	√			-1.74031	-2.11662	4.24036	-14.2499	5.97244e-08	3.00135e-07	8.61521	4.38549	-14.9957	1.03625e-07	4.952e-07	8.29909	KPN	-	792073	792642	570	CDS	KPN_RS03780	MFS transporter
KPN_RS03785	fur	KPN_00706	√	√			-0.409894	-0.195804	8.95864	-5.25356	0.000376367	0.000764581	-1.44679	8.96612	-3.19607	0.0107887	0.016023	-4.81688	KPN	-	792692	793144	453	CDS	KPN_RS03785	transcriptional repressor
KPN_RS03790	fldA	KPN_00707	√				-0.257888	-0.0134212	8.48664	-3.8337	0.00332282	0.00569247	-3.73028	8.9231	-0.193685	0.850689	0.869684	-8.58959	KPN	-	793436	793966	531	CDS	KPN_RS03790	flavodoxin
KPN_RS03795	ybfE	KPN_00708	√	√			-2.55497	-2.01121	5.92041	-31.3647	2.74398e-11	6.17454e-10	16.5772	6.51845	-22.5894	2.75638e-09	2.60882e-08	11.9083	KPN	-	794118	794411	294	CDS	KPN_RS03795	LexA regulated protein
KPN_RS03800	ybfF	KPN_00709	√	√			0.370911	0.407282	4.88226	3.93557	0.00281631	0.00489996	-3.12214	5.35466	3.99265	0.00309445	0.00506013	-3.05037	KPN	-	794545	795318	774	CDS	KPN_RS03800	acyl-CoA esterase
KPN_RS03805							-0.122282	-0.230971	2.60883	-0.807082	0.438467	0.490881	-7.3468	2.70785	-1.2249	0.251463	0.291073	-6.8087	KPN	+	795288	795404	117	CDS	KPN_RS03805	hypothetical protein
KPN_RS03810	seqA	KPN_00710					0.0821405	-0.11586	8.75919	1.19599	0.259396	0.307023	-7.97329	8.70184	-1.97212	0.0798107	0.102056	-6.79782	KPN	+	795502	796050	549	CDS	KPN_RS03810	replication initiation regulator SeqA
KPN_RS03815	pgm	KPN_00711	√	√			0.37598	0.239016	10.3165	7.03081	3.65396e-05	8.93802e-05	1.00692	10.2885	4.3159	0.00190852	0.00323032	-3.08217	KPN	+	796083	797723	1641	CDS	KPN_RS03815	phosphoglucomutase%2C alpha-D-glucose phosphate-specific
KPN_RS03820	ydgI	KPN_00712	√	√			-0.727688	-1.18905	5.06336	-8.28043	8.91836e-06	2.47286e-05	3.00533	4.85015	-10.6235	2.02276e-06	6.4461e-06	4.98117	KPN	+	797778	798215	438	CDS	KPN_RS03820	hypothetical protein
KPN_RS03825	kdpE	KPN_00713	√	√			0.473248	0.626196	5.27992	5.11091	0.000462427	0.000920559	-1.28914	5.45325	6.12744	0.000167666	0.000344661	0.0607755	KPN	-	798197	798874	678	CDS	KPN_RS03825	DNA-binding response regulator
KPN_RS03830	kdpD	KPN_00714	√	√			0.912869	1.06123	4.36901	6.95786	3.98908e-05	9.67383e-05	1.53515	4.78369	8.06229	1.98264e-05	4.95949e-05	2.50776	KPN	-	798871	801558	2688	CDS	KPN_RS03830	two-component sensor histidine kinase
KPN_RS03835	kdpC	KPN_00715	√	√			1.69563	0.741731	1.33869	6.62549	5.99848e-05	0.000140691	1.8844	1.75838	3.17438	0.0111729	0.0165432	-3.57972	KPN	-	801559	802134	576	CDS	KPN_RS03835	potassium-transporting ATPase C chain
KPN_RS03840	kdpB	KPN_00716					-0.290292	-0.562157	0.763556	-1.05479	0.316436	0.366756	-6.55813	1.16992	-1.85092	0.0969428	0.12165	-5.56125	KPN	-	802145	804193	2049	CDS	KPN_RS03840	potassium-transporting ATPase B chain
KPN_RS03845	kdpA	KPN_00717	√	√			-2.67025	-1.32685	0.291444	-7.36007	2.47822e-05	6.28293e-05	3.03547	1.90068	-6.38971	0.000122362	0.000258884	1.15804	KPN	-	804214	805893	1680	CDS	KPN_RS03845	potassium-transporting ATPase A chain
KPN_RS03850	ybfA	KPN_00718	√	√			4.5371	5.36727	5.93121	50.7484	2.33961e-13	2.94341e-11	21.3167	6.53943	39.4669	1.83172e-11	6.99532e-10	17.1202	KPN	+	806292	806498	207	CDS	KPN_RS03850	hypothetical protein
KPN_RS03855	phrB	KPN_00719	√	√			0.437592	0.917652	4.59246	4.77942	0.000754698	0.00144804	-1.67154	4.83571	6.91725	6.66266e-05	0.000147609	1.17783	KPN	+	806682	808124	1443	CDS	KPN_RS03855	deoxyribodipyrimidine photo-lyase
KPN_RS03860	ybgH	KPN_00720	√	√			-3.08238	-3.89178	5.31841	-31.907	2.31679e-11	5.56549e-10	16.8089	6.46007	-42.0165	1.0409e-11	4.93461e-10	17.6963	KPN	-	808096	809574	1479	CDS	KPN_RS03860	dipeptide permease D
KPN_RS03865	ybgI	KPN_00721	√	√			2.03282	2.37483	5.17569	23.3188	5.06542e-10	5.78961e-09	13.5684	6.18722	23.5882	1.87262e-09	1.96699e-08	12.3661	KPN	+	809842	810585	744	CDS	KPN_RS03865	Nif3-like dinuclear metal center hexameric protein
KPN_RS03870	ybgJ	KPN_00722	√	√			1.88934	2.45993	4.8337	17.3934	8.80168e-09	5.93089e-08	10.5688	5.8324	21.7765	3.82274e-09	3.36816e-08	11.6466	KPN	+	810600	811256	657	CDS	KPN_RS03870	hypothetical protein
KPN_RS03875	ybgK	KPN_00723	√	√			1.76075	2.36165	5.34168	19.6513	2.69355e-09	2.21649e-08	11.7522	6.26559	22.8478	2.4901e-09	2.42096e-08	12.0541	KPN	+	811250	812182	933	CDS	KPN_RS03875	hypothetical protein
KPN_RS03880	ybgL	KPN_00724	√	√			1.64316	1.80824	4.20961	14.5488	4.89909e-08	2.54061e-07	8.82701	5.05391	11.1714	1.32014e-06	4.40623e-06	5.43153	KPN	+	812172	812915	744	CDS	KPN_RS03880	LamB/YcsF family protein
KPN_RS03885			√	√			0.809886	1.55862	3.37798	6.12446	0.000113909	0.000254467	0.639214	4.27948	12.5408	4.90073e-07	1.87122e-06	6.6273	KPN	+	812997	813722	726	CDS	KPN_RS03885	membrane protein
KPN_RS03890			√	√			0.400191	1.05624	4.15413	3.78833	0.00357828	0.00609696	-3.21005	5.03461	10.2333	2.77366e-06	8.48087e-06	4.6034	KPN	+	813719	814714	996	CDS	KPN_RS03890	membrane protein
KPN_RS03895	KPN_00725	KPN_00725	√	√			0.738915	1.63207	4.67002	7.84867	1.42451e-05	3.79658e-05	2.57708	5.43484	17.5575	2.58761e-08	1.5806e-07	9.6249	KPN	+	814724	815368	645	CDS	KPN_RS03895	pyroglutamyl-peptidase I
KPN_RS03900	nei	KPN_00726	√	√			0.492701	1.00249	4.32505	4.51772	0.00112342	0.00210132	-2.0319	4.88547	9.76511	4.10762e-06	1.19916e-05	4.20071	KPN	+	815384	816175	792	CDS	KPN_RS03900	endonuclease VIII
KPN_RS03905				√			0.263551	1.33732	-0.358606	0.64106	0.535954	0.585105	-6.5735	0.693767	4.62986	0.00121075	0.0021203	-0.996739	KPN	+	816163	816276	114	CDS	KPN_RS03905	hypothetical protein
KPN_RS03910	gltA	KPN_00727		√			-0.092617	-0.660466	9.74849	-1.77064	0.107162	0.13863	-7.25013	10.0048	-11.8885	7.75777e-07	2.78169e-06	5.43806	KPN	-	816266	817549	1284	CDS	KPN_RS03910	citrate (Si)-synthase
KPN_RS03915			√	√			-1.97541	-3.36141	7.46194	-18.8164	4.10776e-09	3.12575e-08	11.0518	7.45749	-44.5739	6.1039e-12	3.46854e-10	18.2459	KPN	+	818190	818594	405	CDS	KPN_RS03915	succinate dehydrogenase cytochrome b556 large subunit
KPN_RS03920	sdhD	KPN_00729	√	√			-1.60117	-3.36026	5.48828	-10.7007	8.80571e-07	3.06259e-06	5.46498	5.42365	-31.016	1.6066e-10	3.06283e-09	14.9798	KPN	+	818588	818935	348	CDS	KPN_RS03920	succinate dehydrogenase cytochrome b556 small membrane subunit
KPN_RS03925	sdhA	KPN_00730	√	√			-0.352614	-3.30308	8.40231	-4.44373	0.00125937	0.0023344	-2.70578	7.90204	-42.6084	9.17362e-12	4.50854e-10	17.83	KPN	+	818935	820701	1767	CDS	KPN_RS03925	succinate dehydrogenase flavoprotein subunit
KPN_RS03930	sdhB	KPN_00731	√	√			-0.22164	-2.93845	8.09695	-3.67468	0.00431231	0.00724626	-3.98201	7.58258	-32.322	1.10846e-10	2.37522e-09	15.2574	KPN	+	820717	821433	717	CDS	KPN_RS03930	succinate dehydrogenase iron-sulfur subunit
KPN_RS03935	sucA	KPN_00732	√	√			0.295148	-1.64328	10.3796	3.50358	0.00572649	0.00941584	-4.375	9.82149	-22.3085	3.08207e-09	2.85158e-08	11.5145	KPN	+	821815	824622	2808	CDS	KPN_RS03935	2-oxoglutarate dehydrogenase subunit E1
KPN_RS03940	sucB	KPN_00733		√			0.141579	-1.20518	9.68706	2.01339	0.0718795	0.0961925	-6.87627	8.82365	-16.2847	5.02503e-08	2.67585e-07	8.52085	KPN	+	824637	825863	1227	CDS	KPN_RS03940	dihydrolipoamide succinyltransferase
KPN_RS03945	sucC	KPN_00734		√			0.0900864	-1.52621	9.86459	1.3055	0.221073	0.265952	-7.88867	8.76561	-18.8169	1.40143e-08	9.60036e-08	9.92531	KPN	+	825967	827133	1167	CDS	KPN_RS03945	succinyl-CoA ligase subunit beta
KPN_RS03950	sucD	KPN_00735		√			0.043779	-1.5282	9.35271	0.740979	0.475812	0.52642	-8.43947	8.19523	-16.9183	3.58991e-08	2.04257e-07	8.94295	KPN	+	827133	828002	870	CDS	KPN_RS03950	succinate--CoA ligase subunit alpha
KPN_RS03955			√	√			-1.87884	-3.438	-2.16661	-2.64829	0.024461	0.0359598	-3.49745	-1.77403	-5.93746	0.000211807	0.000427041	1.07414	KPN	+	828047	828157	111	CDS	KPN_RS03955	hypothetical protein
KPN_RS03960	cydA	KPN_00736	√	√			2.72197	3.5252	7.39259	43.2846	1.13356e-12	7.59057e-11	19.8055	8.07377	52.5395	1.38048e-12	1.57345e-10	19.7225	KPN	+	828827	830395	1569	CDS	KPN_RS03960	cytochrome bd-I ubiquinol oxidase subunit I
KPN_RS03965	cydB	KPN_00737	√	√			2.23847	3.44634	6.66232	32.2253	2.10054e-11	5.16174e-10	16.7888	7.53125	46.8363	3.90198e-12	2.86341e-10	18.6908	KPN	+	830411	831550	1140	CDS	KPN_RS03965	cytochrome bd oxidase subunit II
KPN_RS03970	ribH	KPN_00738	√	√			1.0483	2.8731	2.4183	5.92297	0.000148802	0.000327095	0.609058	3.09836	16.355	4.83809e-08	2.59696e-07	9.27613	KPN	+	831566	831682	117	CDS	KPN_RS03970	cyd operon protein YbgT
KPN_RS03975	ybgE	KPN_00739	√	√			0.996004	2.48343	3.12113	7.08501	3.42479e-05	8.43133e-05	1.99751	3.84228	14.693	1.23859e-07	5.73478e-07	8.20545	KPN	+	831682	831972	291	CDS	KPN_RS03975	cyd operon protein YbgE
KPN_RS03980	ybgC	KPN_00740	√	√			-2.13237	-1.21449	6.49735	-30.0862	4.13688e-11	8.36273e-10	16.0842	7.00755	-15.0409	1.00929e-07	4.84909e-07	7.93154	KPN	+	832122	832526	405	CDS	KPN_RS03980	acyl-CoA thioesterase
KPN_RS03985	tolQ	KPN_00741	√	√			-1.80726	-0.966921	6.88623	-25.6695	1.9742e-10	2.72784e-09	14.3755	7.37924	-11.5666	9.81309e-07	3.41577e-06	5.39302	KPN	+	832532	833215	684	CDS	KPN_RS03985	Tol-Pal system subunit TolQ
KPN_RS03990	tolR	KPN_00742	√	√			-1.41982	-0.809514	6.60334	-21.543	1.09937e-09	1.07666e-08	12.5456	6.99478	-10.5428	2.15749e-06	6.80262e-06	4.57552	KPN	+	833219	833647	429	CDS	KPN_RS03990	colicin transporter
KPN_RS03995	tolA	KPN_00743	√	√			-1.14171	-1.30096	8.40488	-19.3924	3.06446e-09	2.46491e-08	11.2974	8.44708	-16.7888	3.84167e-08	2.14821e-07	8.84423	KPN	+	833747	835060	1314	CDS	tolA	cell envelope integrity/translocation protein TolA
KPN_RS04000	tolB	KPN_00744		√			-0.0794428	-0.59438	10.1174	-1.35837	0.204313	0.247962	-7.83295	10.0046	-10.6186	2.0307e-06	6.45989e-06	4.38087	KPN	+	835190	836482	1293	CDS	KPN_RS04000	translocation protein TolB
KPN_RS04005	pal	KPN_00745	√	√			0.203977	-1.06292	10.4991	3.36416	0.00723125	0.0117352	-4.62079	10.1693	-18.9598	1.3105e-08	9.14109e-08	9.91011	KPN	+	836517	837041	525	CDS	KPN_RS04005	peptidoglycan-associated lipoprotein
KPN_RS04010	ybgF	KPN_00746	√	√			0.223888	-1.00955	8.95602	3.78685	0.00358695	0.00610784	-3.83129	8.46651	-11.5826	9.69762e-07	3.38548e-06	5.29922	KPN	+	837051	837845	795	CDS	KPN_RS04010	cell division protein CpoB
KPN_RS04015	KPN_00747	KPN_00747	√	√			-2.44451	-2.7323	4.45908	-14.9339	3.81644e-08	2.0693e-07	9.09373	4.63391	-18.8786	1.36135e-08	9.40999e-08	10.4445	KPN	+	838007	838082	76	tRNA	KPN_RS04015	tRNA-Lys
KPN_RS04020	KPN_00748	KPN_00748	√	√			-2.95539	-3.18645	6.12296	-38.7797	3.36718e-12	1.44304e-10	18.7407	6.24288	-20.3675	6.93647e-09	5.53673e-08	10.9878	KPN	+	838208	838283	76	tRNA	KPN_RS04020	tRNA-Val
KPN_RS04025	KPN_00749	KPN_00749	√	√			-3.09083	-2.86022	2.28226	-14.0133	7.00519e-08	3.44711e-07	8.82879	2.64867	-12.6769	4.46498e-07	1.72575e-06	7.02769	KPN	+	838286	838361	76	tRNA	KPN_RS04025	tRNA-Lys
KPN_RS04030	KPN_00750	KPN_00750	√	√			-3.14833	-3.33838	5.88842	-38.9121	3.25552e-12	1.42949e-10	18.784	5.99018	-25.4237	9.57596e-10	1.14505e-08	13.1191	KPN	+	838511	838586	76	tRNA	KPN_RS04030	tRNA-Val
KPN_RS04035	KPN_00751	KPN_00751	√	√			-2.88272	-3.25589	3.9576	-21.9118	9.31339e-10	9.44921e-09	13.1057	4.01789	-15.2954	8.71361e-08	4.24739e-07	8.58698	KPN	+	838590	838665	76	tRNA	KPN_RS04035	tRNA-Lys
KPN_RS04040	KPN_00752	KPN_00752	√	√			-2.7845	-3.55634	2.29082	-13.1221	1.30696e-07	5.76908e-07	8.17978	1.95501	-11.2543	1.23952e-06	4.17355e-06	6.0628	KPN	+	838812	838887	76	tRNA	KPN_RS04040	tRNA-Lys
KPN_RS04045	KPN_00753	KPN_00753	√	√			-2.99365	-2.73511	1.71051	-11.2145	5.70368e-07	2.07996e-06	6.73861	2.28358	-10.872	1.66299e-06	5.4156e-06	5.69925	KPN	+	839021	839096	76	tRNA	KPN_RS04045	tRNA-Lys
KPN_RS04055	nadA	KPN_00754		√			-0.134949	0.617991	3.98362	-1.15869	0.273608	0.32249	-7.36173	5.04219	5.67106	0.000296325	0.000577661	-0.481371	KPN	+	839645	840688	1044	CDS	KPN_RS04055	quinolinate synthetase
KPN_RS04060	pnuC	KPN_00755	√	√			0.890027	1.5011	4.58113	7.68713	1.70577e-05	4.46399e-05	2.40557	5.53771	16.2391	5.1505e-08	2.72371e-07	8.86544	KPN	+	840724	841443	720	CDS	KPN_RS04060	nicotinamide riboside transporter PnuC
KPN_RS04065	ybgR	KPN_00756	√	√			1.64051	0.862241	4.9316	17.0092	1.09217e-08	7.16127e-08	10.3101	5.20219	7.40563	3.90592e-05	9.16348e-05	1.69019	KPN	-	841440	842384	945	CDS	KPN_RS04065	zinc transporter ZitB
KPN_RS04070	ybgS	KPN_00757	√	√			0.993091	1.6507	3.36546	7.48031	2.15728e-05	5.54536e-05	2.43368	4.95664	13.9406	1.95906e-07	8.47711e-07	7.51061	KPN	-	842502	842867	366	CDS	KPN_RS04070	hypothetical protein
KPN_RS04075	aroG	KPN_00758	√	√			1.7543	1.80527	7.16123	21.8135	9.73197e-10	9.78127e-09	12.6306	6.8674	23.3075	2.08414e-09	2.11402e-08	12.1686	KPN	+	843182	844234	1053	CDS	KPN_RS04075	3-deoxy-7-phosphoheptulonate synthase
KPN_RS04080			√	√			-1.56471	-1.92772	4.66839	-13.5725	9.49214e-08	4.44488e-07	8.02782	4.92797	-17.4277	2.76302e-08	1.66309e-07	9.62956	KPN	-	844375	844908	534	CDS	KPN_RS04080	fumarate hydratase
KPN_RS04090	KPN_00761	KPN_00761					-1.11709	-0.485987	-1.83487	-1.88979	0.0882089	0.116445	-4.76509	-0.737884	-0.993938	0.34602	0.38852	-6.16804	KPN	-	845712	846557	846	CDS	KPN_RS04090	fumarate hydratase
KPN_RS04095	KPN_00762	KPN_00762	√	√			-0.700851	-0.794865	2.86596	-4.00149	0.00253221	0.00443883	-2.51761	3.1242	-4.4673	0.00152975	0.00262993	-1.8375	KPN	+	846680	847564	885	CDS	KPN_RS04095	LysR family transcriptional regulator
KPN_RS04100	KPN_00764	KPN_00764	√				-3.19813	-0.365847	-2.1114	-4.86586	0.000663192	0.00128629	-0.0352953	-0.504763	-0.91863	0.382061	0.424187	-6.29348	KPN	+	848775	850043	1269	CDS	KPN_RS04100	cation transporter
KPN_RS04110	KPN_00765	KPN_00765					0.556886	0.609579	-0.160497	1.44832	0.178263	0.219402	-5.81257	-0.357344	1.53354	0.15924	0.192085	-5.62256	KPN	+	850358	852124	1767	CDS	KPN_RS04110	oxaloacetate decarboxylase
KPN_RS04115	KPN_00766	KPN_00766					-0.02847	-0.078869	-0.356257	-0.0601105	0.953257	0.962782	-6.79206	-0.406446	-0.180766	0.860525	0.877395	-6.74154	KPN	+	852140	853441	1302	CDS	KPN_RS04115	oxaloacetate decarboxylase subunit beta
KPN_RS04125	gpmA	KPN_00768	√	√			1.02294	1.87052	10.8892	16.1532	1.79677e-08	1.07786e-07	9.27563	11.2038	35.0499	5.34271e-11	1.50636e-09	15.843	KPN	-	854248	855000	753	CDS	gpmA	2%2C3-bisphosphoglycerate-dependent phosphoglycerate mutase
KPN_RS04130	galM	KPN_00770	√				0.311055	0.165016	5.84375	3.73224	0.00392272	0.0066437	-3.64509	6.07524	1.88577	0.0916914	0.115656	-6.61145	KPN	-	855292	856335	1044	CDS	KPN_RS04130	galactose mutarotase
KPN_RS04135	galK	KPN_00771	√	√			0.370267	0.542717	6.6143	5.26581	0.000369819	0.00075242	-1.26151	6.86874	6.33144	0.000131133	0.000275616	0.105532	KPN	-	856329	857477	1149	CDS	KPN_RS04135	galactokinase
KPN_RS04140	galT	KPN_00772	√	√			0.762502	0.919392	7.4763	12.6549	1.84058e-07	7.69709e-07	6.89238	7.72985	11.7768	8.41141e-07	2.97818e-06	5.52252	KPN	-	857480	858526	1047	CDS	KPN_RS04140	galactose-1-phosphate uridylyltransferase
KPN_RS04145	galE	KPN_00773	√	√			0.786049	1.16535	8.19553	13.5325	9.76169e-08	4.55121e-07	7.53864	8.50948	19.4315	1.05374e-08	7.70106e-08	10.2522	KPN	-	858536	859552	1017	CDS	KPN_RS04145	UDP-glucose 4-epimerase
KPN_RS04155	modF	KPN_00774	√	√			1.3609	1.1652	5.23172	15.3897	2.86116e-08	1.61064e-07	9.21119	5.62365	12.3581	5.56129e-07	2.08919e-06	6.26136	KPN	-	859762	861234	1473	CDS	KPN_RS04155	molybdate ABC transporter ATP-binding protein ModF
KPN_RS04160	modE	KPN_00775	√	√			0.778336	0.877656	4.73234	8.34805	8.30178e-06	2.31267e-05	3.14847	4.89779	6.80719	7.54283e-05	0.00016567	1.03057	KPN	-	861302	862090	789	CDS	KPN_RS04160	molybdenum-dependent transcriptional regulator
KPN_RS04165	ybhT	KPN_00776	√	√			2.98844	0.920503	3.63437	19.1822	3.407e-09	2.69193e-08	11.8006	3.71969	6.61409	9.40977e-05	0.000203423	1.0251	KPN	+	862243	862392	150	CDS	KPN_RS04165	membrane protein
KPN_RS04170	modA	KPN_00777	√	√			0.660254	1.33765	5.96066	8.91878	4.61423e-06	1.35815e-05	3.56206	6.63582	16.6934	4.0395e-08	2.23177e-07	8.97784	KPN	+	862535	863308	774	CDS	KPN_RS04170	molybdate ABC transporter substrate-binding protein
KPN_RS04175	modB	KPN_00778	√	√			0.416929	1.05758	4.58544	3.79894	0.00351674	0.00600547	-3.29051	5.37157	11.0687	1.42802e-06	4.73385e-06	5.27083	KPN	+	863308	863997	690	CDS	modB	molybdate ABC transporter permease
KPN_RS04180	modC	KPN_00779	√	√			0.497493	0.59826	4.58498	5.09884	0.000470621	0.000936175	-1.16693	5.23177	4.80908	0.000939761	0.00167141	-1.75728	KPN	+	864000	865058	1059	CDS	KPN_RS04180	molybdenum ABC transporter ATP-binding protein
KPN_RS04185	ybhA	KPN_00780		√			-0.0431167	0.309197	5.11204	-0.4859	0.63755	0.681028	-8.17739	5.39768	2.76646	0.0217188	0.0305936	-5.08228	KPN	-	865059	865877	819	CDS	KPN_RS04185	pyridoxal phosphatase
KPN_RS04190	ybhE	KPN_00781	√	√			1.30269	2.04733	7.60408	18.4623	4.93974e-09	3.63491e-08	10.8259	8.23704	31.5223	1.38882e-10	2.73527e-09	14.9609	KPN	+	866106	867101	996	CDS	KPN_RS04190	6-phosphogluconolactonase
KPN_RS04195			√				1.36688	-0.00563011	3.0385	9.00308	4.24154e-06	1.25883e-05	4.27526	2.7919	-0.0354219	0.97251	0.976521	-7.59908	KPN	-	867212	867478	267	CDS	KPN_RS04195	two-component-system connector protein AriR
KPN_RS04200			√				1.18776	0.0664625	2.41281	7.12589	3.26221e-05	8.08911e-05	2.23584	1.97041	0.277719	0.787453	0.812634	-7.34322	KPN	-	867530	867835	306	CDS	KPN_RS04200	hypothetical protein
KPN_RS04205			√				1.31007	0.32745	2.70676	7.81781	1.47408e-05	3.91505e-05	3.01693	2.51002	1.91214	0.0878972	0.111263	-5.8255	KPN	-	867963	868208	246	CDS	KPN_RS04205	hypothetical protein
KPN_RS04210	KPN_00782	KPN_00782	√	√			-1.37211	-1.56395	6.86897	-19.4433	2.98729e-09	2.41008e-08	11.4367	6.79234	-18.5786	1.56906e-08	1.05729e-07	9.99075	KPN	+	868538	869749	1212	CDS	KPN_RS04210	diguanylate phosphodiesterase
KPN_RS04215	KPN_00783	KPN_00783	√	√			0.477076	0.533254	6.98175	7.7629	1.56698e-05	4.13105e-05	2.1019	7.23409	7.45277	3.71483e-05	8.75895e-05	1.42882	KPN	+	869905	870639	735	CDS	KPN_RS04215	helix-turn-helix-type transcriptional regulator
KPN_RS04220	KPN_00784	KPN_00784	√	√			-1.33028	-1.88607	0.066647	-3.61982	0.00472122	0.00787164	-2.35703	1.0603	-6.61807	9.36654e-05	0.00020257	1.63174	KPN	-	870681	871235	555	CDS	KPN_RS04220	LuxR family transcriptional regulator
KPN_RS04225				√			-0.241172	-1.69157	0.2567	-0.708197	0.495062	0.545128	-6.70901	0.654985	-4.17022	0.00236864	0.00395413	-1.6744	KPN	-	871317	871529	213	CDS	KPN_RS04225	hypothetical protein
KPN_RS04230			√	√			-2.91055	-2.45875	0.101924	-7.45348	2.22477e-05	5.70245e-05	3.16865	1.10278	-8.83478	9.41589e-06	2.51701e-05	4.03134	KPN	+	871914	872060	147	CDS	KPN_RS04230	hypothetical protein
KPN_RS04235	KPN_00785	KPN_00785	√	√			-2.17931	-1.8509	1.69438	-9.78203	2.00477e-06	6.39639e-06	5.40472	2.79262	-9.28849	6.22915e-06	1.72631e-05	4.17775	KPN	+	872265	872771	507	CDS	KPN_RS04235	hypothetical protein
KPN_RS04240							-0.27153	-0.00548922	1.87603	-1.42159	0.185692	0.227528	-6.46774	2.51745	-0.0253374	0.980334	0.983271	-7.52897	KPN	-	872788	873753	966	CDS	KPN_RS04240	acyltransferase
KPN_RS04245	KPN_00786	KPN_00786		√			0.0211187	0.484964	2.89763	0.151251	0.882797	0.903715	-7.76155	3.4744	3.35961	0.00829906	0.0125694	-3.70243	KPN	-	873750	876815	3066	CDS	KPN_RS04245	multidrug transporter AcrB
KPN_RS04250	KPN_00787	KPN_00787	√	√			0.615986	0.839569	1.11355	2.529	0.0300058	0.0432915	-4.53795	1.70421	3.65239	0.00522622	0.00817905	-2.77853	KPN	-	876816	877901	1086	CDS	KPN_RS04250	membrane protein
KPN_RS04255	KPN_00789	KPN_00789		√			0.328811	2.22926	-1.26388	0.652936	0.52858	0.578232	-6.32197	0.416769	6.62241	9.31968e-05	0.000201638	1.74681	KPN	+	878435	878866	432	CDS	KPN_RS04255	universal stress protein G
KPN_RS04260	KPN_00790	KPN_00790	√	√			0.935345	2.55842	1.59631	4.27373	0.0016421	0.00298396	-1.70447	2.76912	11.8938	7.72831e-07	2.7767e-06	6.42836	KPN	+	878918	881605	2688	CDS	KPN_RS04260	carbonate dehydratase
KPN_RS04265	ybhC	KPN_00791	√	√			-0.460682	-0.479635	7.44436	-6.7746	4.98691e-05	0.000118785	0.809036	7.78204	-6.67086	8.81338e-05	0.000191379	0.422402	KPN	-	881879	883162	1284	CDS	KPN_RS04265	acyl-CoA thioesterase
KPN_RS04270	hutI	KPN_00792	√	√			1.93538	1.06213	3.43357	14.8245	4.09443e-08	2.18901e-07	9.1747	3.71324	7.35892	4.10595e-05	9.5883e-05	1.92729	KPN	+	883418	884635	1218	CDS	KPN_RS04270	imidazolonepropionase
KPN_RS04275	hutG	KPN_00793	√	√			2.51857	0.936125	2.33781	11.849	3.41428e-07	1.33311e-06	7.15973	2.45665	3.69348	0.00490178	0.00770731	-2.89688	KPN	+	884632	885588	957	CDS	KPN_RS04275	formimidoylglutamase
KPN_RS04280	hutC	KPN_00794	√	√			0.582948	0.921617	5.123	7.07958	3.44702e-05	8.47829e-05	1.52893	5.59172	8.76829	1.00181e-05	2.66734e-05	3.10714	KPN	+	885650	886375	726	CDS	KPN_RS04280	histidine utilization repressor
KPN_RS04285	KPN_00795	KPN_00795		√			0.123206	-1.20549	2.83604	0.862893	0.408493	0.461082	-7.36257	2.86071	-7.49929	3.53624e-05	8.40446e-05	2.27296	KPN	+	886518	888206	1689	CDS	KPN_RS04285	urocanate hydratase
KPN_RS04290	hutH	KPN_00796	√	√			0.58688	-1.40518	2.65646	3.92764	0.00285266	0.00495281	-2.58929	2.36385	-7.23294	4.70345e-05	0.000108278	2.08039	KPN	+	888203	889729	1527	CDS	KPN_RS04290	histidine ammonia-lyase
KPN_RS04295	proY	KPN_00797	√	√			-1.62077	-1.17178	-0.191528	-4.11596	0.00210809	0.00374438	-1.46608	0.429339	-2.83177	0.0195127	0.0276607	-3.79933	KPN	+	889828	891210	1383	CDS	proY	permease
KPN_RS04300	ybhB	KPN_00798	√	√			0.72878	-0.721703	6.40355	9.48239	2.65868e-06	8.22792e-06	4.09784	6.37492	-5.14635	0.000590781	0.00108421	-1.44826	KPN	-	891914	892390	477	CDS	KPN_RS04300	kinase inhibitor
KPN_RS04305	bioA	KPN_00799	√	√			1.25323	-1.47812	8.25659	21.933	9.22601e-10	9.37832e-09	12.6071	7.38206	-21.3026	4.65105e-09	3.97379e-08	11.2451	KPN	-	892461	893750	1290	CDS	KPN_RS04305	adenosylmethionine--8-amino-7-oxononanoate aminotransferase BioA
KPN_RS04310	bioB	KPN_00800	√	√			2.28094	-1.42205	8.06476	38.4001	3.71161e-12	1.52947e-10	18.5345	7.41752	-19.942	8.36883e-09	6.40455e-08	10.6032	KPN	+	893964	895004	1041	CDS	KPN_RS04310	biotin synthase
KPN_RS04315	bioF	KPN_00801	√	√			2.89485	-2.70222	6.48699	14.0479	6.84255e-08	3.37839e-07	8.13928	5.5959	-12.0031	7.14469e-07	2.5931e-06	6.04465	KPN	+	895001	896158	1158	CDS	KPN_RS04315	8-amino-7-oxononanoate synthase
KPN_RS04320	bioC	KPN_00802	√	√			3.03641	-3.18902	5.19141	14.662	4.54958e-08	2.38942e-07	8.80149	4.24316	-10.427	2.36826e-06	7.38892e-06	5.01439	KPN	+	896142	896897	756	CDS	KPN_RS04320	malonyl-[acyl-carrier protein] O-methyltransferase BioC
KPN_RS04325	bioD	KPN_00803	√	√			1.95334	-1.81935	6.41278	23.7254	4.27621e-10	5.02361e-09	13.595	5.88505	-18.0731	2.00325e-08	1.27603e-07	9.84553	KPN	+	896890	897612	723	CDS	KPN_RS04325	dethiobiotin synthase
KPN_RS04330			√	√			-2.66864	-1.28531	2.35557	-12.5906	1.93099e-07	8.01886e-07	7.76294	3.42103	-9.0903	7.44571e-06	2.03192e-05	3.83886	KPN	-	897554	898277	724	CDS	KPN_RS04330	ABC transporter ATP-binding protein
KPN_RS04335			√	√			-2.40659	-1.4915	1.51426	-9.87425	1.84058e-06	5.91835e-06	5.53392	2.27459	-6.99991	6.0754e-05	0.000135778	1.83053	KPN	-	898364	898576	213	CDS	KPN_RS04335	hypothetical protein
KPN_RS04340			√	√			-2.04788	-1.37404	0.921736	-7.12673	3.25895e-05	8.08625e-05	2.63373	1.43615	-5.72329	0.000277237	0.000544213	0.394256	KPN	-	898576	898755	180	CDS	KPN_RS04340	hypothetical protein
KPN_RS04345	uvrB	KPN_00804		√			0.0722266	0.589033	7.97365	1.24742	0.240776	0.286758	-7.87343	8.42943	9.47248	5.29323e-06	1.49477e-05	3.43757	KPN	+	898988	901009	2022	CDS	KPN_RS04345	excinuclease ABC subunit B
KPN_RS04350	KPN_00806	KPN_00806	√	√			-0.731311	-0.912281	7.22467	-11.4968	4.52556e-07	1.70728e-06	5.93358	6.53272	-10.8214	1.73001e-06	5.5998e-06	4.88127	KPN	-	901258	902355	1098	CDS	KPN_RS04350	two-component sensor histidine kinase
KPN_RS04355	KPN_00807	KPN_00807	√	√			-0.797879	-0.754007	6.71584	-11.8198	3.49412e-07	1.36032e-06	6.26745	6.26598	-9.12532	7.21299e-06	1.97546e-05	3.3566	KPN	-	902359	903030	672	CDS	KPN_RS04355	DNA-binding response regulator
KPN_RS04360	KPN_00808	KPN_00808	√	√			-1.12197	-1.225	7.45635	-17.1916	9.85245e-09	6.56462e-08	10.0849	7.19472	-17.4367	2.75036e-08	1.66083e-07	9.32851	KPN	-	903030	904670	1641	CDS	KPN_RS04360	phosphoethanolamine transferase EptA
KPN_RS04365	ybhK	KPN_00809	√	√			-0.477302	0.507913	5.79257	-6.53026	6.7593e-05	0.000157365	0.683621	5.90637	5.66969	0.000296848	0.000578469	-0.63484	KPN	-	904775	905680	906	CDS	KPN_RS04365	hypothetical protein
KPN_RS04370	moaA	KPN_00810	√	√			-0.955679	0.428779	6.60629	-14.5143	5.01163e-08	2.59144e-07	8.39548	7.34091	6.38398	0.000123196	0.000260442	0.108989	KPN	+	906015	907004	990	CDS	moaA	cyclic pyranopterin monophosphate synthase
KPN_RS04375	moaB	KPN_00811	√	√			-0.582106	1.58852	4.72464	-5.91074	0.000151263	0.000331689	0.0186176	5.5033	16.8821	3.65843e-08	2.06732e-07	9.24177	KPN	+	907028	907540	513	CDS	KPN_RS04375	molybdenum cofactor biosynthesis protein
KPN_RS04380	moaC	KPN_00812	√	√			-0.580636	1.68825	4.1628	-5.73358	0.000192254	0.00041312	-0.113516	4.87433	15.6265	7.22109e-08	3.61527e-07	8.60049	KPN	+	907544	908032	489	CDS	KPN_RS04380	cyclic pyranopterin monophosphate synthase accessory protein
KPN_RS04385	moaD	KPN_00813		√			-0.273545	1.23652	3.39165	-2.15004	0.0571667	0.0777689	-5.81727	3.89172	5.60905	0.000320858	0.000620456	-0.323303	KPN	+	908025	908273	249	CDS	moaD	molybdopterin synthase sulfur carrier subunit
KPN_RS04390	moaE	KPN_00814	√	√			-0.48203	1.34513	3.92136	-4.28345	0.00161719	0.00294029	-2.32037	4.46754	8.14198	1.83137e-05	4.62984e-05	2.66179	KPN	+	908275	908727	453	CDS	moaE	molybdopterin guanine dinucleotide biosynthesis protein MoaE
KPN_RS04395	ybhL	KPN_00815	√	√			0.936245	1.65009	6.51692	13.4718	1.01871e-07	4.70045e-07	7.63357	6.7891	21.3908	4.48286e-09	3.8671e-08	11.3489	KPN	+	908773	909477	705	CDS	KPN_RS04395	membrane protein
KPN_RS04400	ybhN	KPN_00816					0.0212467	0.133933	1.3753	0.088238	0.931436	0.945263	-7.32327	2.75265	0.72055	0.489334	0.533122	-7.30975	KPN	-	909658	910623	966	CDS	KPN_RS04400	membrane protein
KPN_RS04405	ybhO	KPN_00817	√	√			0.554674	1.23813	1.7073	2.75727	0.0202941	0.0302491	-4.32806	3.2135	8.18413	1.75651e-05	4.46378e-05	2.95492	KPN	-	910620	911864	1245	CDS	KPN_RS04405	cardiolipin synthase B
KPN_RS04410	ybhP	KPN_00818		√			0.430582	0.700773	1.36392	1.82745	0.0977008	0.127748	-5.74277	2.80759	3.8789	0.00368074	0.0059248	-2.69087	KPN	-	911861	912622	762	CDS	KPN_RS04410	EEP domain-containing protein
KPN_RS04415	ybhQ	KPN_00819	√	√			-0.479294	-0.282751	6.23603	-6.74026	5.20234e-05	0.000123642	0.897627	6.41656	-2.92897	0.0166441	0.0239234	-4.979	KPN	+	912754	913191	438	CDS	KPN_RS04415	membrane protein
KPN_RS04420	ybhR	KPN_00820	√	√			0.765004	1.94444	2.52911	4.87351	0.000655689	0.00127312	-1.00449	3.97359	14.2004	1.66797e-07	7.35841e-07	7.84733	KPN	-	913252	914358	1107	CDS	KPN_RS04420	membrane protein
KPN_RS04425	ybhS	KPN_00821	√	√			1.94542	2.74771	2.96376	12.6956	1.78562e-07	7.54098e-07	7.70124	4.4117	19.3167	1.11064e-08	8.04015e-08	10.6833	KPN	-	914488	915621	1134	CDS	KPN_RS04425	membrane protein
KPN_RS04430	ybhF	KPN_00822	√	√			2.77044	3.16956	4.39566	19.6908	2.64147e-09	2.18033e-08	11.9597	5.90972	30.4823	1.8781e-10	3.39898e-09	14.8085	KPN	-	915611	917350	1740	CDS	KPN_RS04430	multidrug ABC transporter ATP-binding protein
KPN_RS04435	ybhG	KPN_00823	√	√			3.41568	3.30671	3.35123	22.3598	7.64126e-10	8.12188e-09	13.341	4.94361	27.3338	5.00133e-10	7.06916e-09	13.8453	KPN	-	917343	918338	996	CDS	KPN_RS04435	secretion protein HlyD
KPN_RS04440	ybiH	KPN_00824	√	√			2.12062	2.16088	2.30815	11.0725	6.41988e-07	2.31435e-06	6.48183	3.50257	11.8688	7.86914e-07	2.81221e-06	6.27666	KPN	-	918338	918997	660	CDS	KPN_RS04440	transcriptional regulator
KPN_RS04445	KPN_00825	KPN_00825		√			0.286964	-1.09356	-0.491173	0.735902	0.478762	0.529028	-6.46845	-0.285659	-2.97203	0.015515	0.0224087	-3.41355	KPN	-	919071	919994	924	CDS	KPN_RS04445	LysR family transcriptional regulator
KPN_RS04455	KPN_00826	KPN_00826					-0.594594	-0.472896	-1.84614	-0.851749	0.414363	0.466921	-6.02386	-1.15398	-1.02898	0.330138	0.372404	-6.0417	KPN	+	920411	921742	1332	CDS	KPN_RS04455	MFS transporter
KPN_RS04460	KPN_00827	KPN_00827					-0.471391	-0.591538	-0.308287	-1.26621	0.234248	0.279917	-5.99694	-0.804183	-1.1289	0.287904	0.328919	-6.01281	KPN	+	921793	922542	750	CDS	KPN_RS04460	short-chain dehydrogenase
KPN_RS04465	KPN_00828	KPN_00828	√				-1.17231	-0.618741	0.847501	-3.92753	0.00285316	0.00495281	-2.05537	0.996557	-1.55704	0.153617	0.185846	-5.92934	KPN	+	922556	923401	846	CDS	KPN_RS04465	transketolase
KPN_RS04470	KPN_00829	KPN_00829					-0.152425	0.0232678	2.24238	-0.832834	0.424458	0.476492	-7.219	2.36751	0.12918	0.900034	0.913064	-7.48101	KPN	+	923401	924393	993	CDS	KPN_RS04470	transketolase
KPN_RS04475	rhlE	KPN_00830	√	√			-0.643445	-1.43676	9.3707	-11.558	4.30718e-07	1.64108e-06	5.86898	8.61374	-21.2659	4.7231e-09	4.02892e-08	11.122	KPN	+	924608	925963	1356	CDS	KPN_RS04475	ATP-dependent RNA helicase RhlE
KPN_RS04480	dinG	KPN_00831	√	√			-0.443771	-0.347846	7.56274	-6.50552	6.97362e-05	0.000161792	0.438394	7.61586	-4.98384	0.000737344	0.00133489	-1.85918	KPN	+	926151	928307	2157	CDS	dinG	ATP-dependent DNA helicase DinG
KPN_RS04485	ybiB	KPN_00832					-0.117932	0.141567	6.18873	-1.72205	0.115909	0.148618	-7.06339	6.18539	1.72242	0.118821	0.146766	-6.86923	KPN	+	928337	929305	969	CDS	KPN_RS04485	DNA-binding protein YbiB
KPN_RS04490	ybiJ	KPN_00833	√	√			4.81375	5.21053	6.91663	45.3294	7.17288e-13	5.91156e-11	20.2982	7.65587	61.4358	3.35136e-13	9.44907e-11	20.9655	KPN	-	929415	929675	261	CDS	KPN_RS04490	hypothetical protein
KPN_RS04495							-0.202301	-0.0587765	0.328103	-0.517711	0.615963	0.660339	-6.85491	1.43436	-0.215984	0.833778	0.854351	-7.21611	KPN	-	929961	930227	267	CDS	KPN_RS04495	hypothetical protein
KPN_RS04500	ybiM	KPN_00834					-0.0211264	0.559428	0.259042	-0.0587622	0.954304	0.963476	-6.97635	1.3302	2.06284	0.0689127	0.0888057	-5.28138	KPN	-	930248	930508	261	CDS	KPN_RS04500	hypothetical protein
KPN_RS04505	KPN_00835	KPN_00835	√	√			1.88763	1.79567	4.66238	17.6049	7.8307e-09	5.35065e-08	10.7223	4.94801	12.395	5.42028e-07	2.05205e-06	6.41541	KPN	-	930648	931262	615	CDS	KPN_RS04505	Asp/Glu/hydantoin racemase
KPN_RS04510	ybiN	KPN_00836	√	√			-1.78256	-1.56197	5.66364	-21.5169	1.11246e-09	1.08375e-08	12.6567	5.92616	-16.9174	3.59175e-08	2.04257e-07	9.20285	KPN	+	931359	932273	915	CDS	KPN_RS04510	ribosomal RNA large subunit methyltransferase F
KPN_RS04515	ybiO	KPN_00837	√				-2.58409	-0.233388	2.99549	-16.2648	1.68155e-08	1.02133e-07	10.2064	3.05276	-1.18945	0.264459	0.304865	-6.93658	KPN	-	932276	934471	2196	CDS	KPN_RS04515	mechanosensitive channel protein
KPN_RS04520	glnQ	KPN_00838	√	√			-2.6261	-1.33768	6.41718	-32.8082	1.75974e-11	4.53217e-10	17.0049	5.12428	-12.418	5.33449e-07	2.02386e-06	6.38797	KPN	-	934583	935305	723	CDS	glnQ	glutamine ABC transporter ATP-binding protein
KPN_RS04525	glnP	KPN_00839	√	√			-2.8742	-1.39503	5.97598	-34.2143	1.16245e-11	3.51823e-10	17.4742	4.72603	-11.0211	1.4813e-06	4.88627e-06	5.34704	KPN	-	935302	935961	660	CDS	KPN_RS04525	glutamine ABC transporter permease GlnP
KPN_RS04530	glnH	KPN_00840	√	√			-1.90565	-0.923639	7.86866	-28.7787	6.41017e-11	1.1562e-09	15.511	6.65642	-7.79472	2.59981e-05	6.35073e-05	1.90136	KPN	-	936087	936833	747	CDS	KPN_RS04530	glutamine ABC transporter substrate-binding protein GlnH
KPN_RS04535	dps	KPN_00841	√	√			0.317299	4.26229	7.20683	3.38781	0.00694968	0.0112988	-4.41431	8.78785	57.7172	5.89763e-13	1.17013e-10	20.5639	KPN	-	937242	937745	504	CDS	KPN_RS04535	DNA starvation/stationary phase protection protein
KPN_RS04540	ybiF	KPN_00842	√	√			-0.796152	-0.617714	5.54143	-9.33828	3.05329e-06	9.33587e-06	4.08124	5.43765	-6.47977	0.000110037	0.000234848	0.519247	KPN	-	937983	938870	888	CDS	KPN_RS04540	threonine/homoserine exporter RhtA
KPN_RS04545							0.674597	-0.190218	-1.00673	1.30029	0.222783	0.26783	-5.76716	-0.741258	-0.373448	0.717392	0.74797	-6.60532	KPN	+	938889	939014	126	CDS	KPN_RS04545	hypothetical protein
KPN_RS04550	ompX	KPN_00843	√	√			0.716004	1.79418	10.7204	11.7569	3.67276e-07	1.42263e-06	5.99093	11.8802	29.8826	2.24543e-10	3.86778e-09	14.2659	KPN	+	939222	939734	513	CDS	ompX	outer membrane protein X
KPN_RS04555	ybiP	KPN_00844	√	√			-3.20809	-2.60068	6.4152	-43.5848	1.0585e-12	7.36412e-11	19.9085	7.47872	-37.3634	3.00242e-11	1.02622e-09	16.6199	KPN	-	939825	941405	1581	CDS	KPN_RS04555	phosphoethanolamine transferase
KPN_RS04560			√	√			-0.359275	-0.493276	6.15797	-4.34715	0.00146356	0.0026832	-2.65942	6.7265	-6.36717	0.000125677	0.000265052	0.171244	KPN	-	941674	941799	126	CDS	KPN_RS04560	hypothetical protein
KPN_RS04565	mntR	KPN_00845					-0.0450294	0.234011	5.06343	-0.504968	0.624566	0.668758	-8.15756	5.44946	2.20598	0.0545701	0.0715448	-6.00894	KPN	+	941985	942458	474	CDS	KPN_RS04565	transcriptional regulator MntR
KPN_RS04570	ybiR	KPN_00846	√				-0.32924	-0.153752	6.02162	-4.68167	0.000874605	0.00166795	-2.09412	6.30992	-1.79963	0.105183	0.131344	-6.77599	KPN	+	942455	943567	1113	CDS	KPN_RS04570	anion transporter
KPN_RS04575	KPN_00847	KPN_00847	√	√			-0.727305	-0.623509	3.34369	-5.03959	0.00051314	0.0010136	-0.957688	3.80534	-4.90518	0.000821955	0.00147413	-1.33253	KPN	+	943737	945113	1377	CDS	KPN_RS04575	6-phospho-beta-glucosidase
KPN_RS04580	KPN_00848	KPN_00848	√				-0.535	0.0459196	2.87951	-2.68927	0.0228022	0.0336598	-4.77661	3.56501	0.335554	0.744836	0.773422	-7.72546	KPN	+	945182	945898	717	CDS	KPN_RS04580	GntR family transcriptional regulator
KPN_RS04585	ybiS	KPN_00849	√	√			-1.21001	-1.03461	7.79474	-19.4828	2.9289e-09	2.37369e-08	11.3799	7.85181	-16.0508	5.70683e-08	2.94239e-07	8.45951	KPN	-	946043	946957	915	CDS	KPN_RS04585	transpeptidase
KPN_RS04590	KPN_00850	KPN_00850	√	√			1.70527	1.22327	4.46694	17.1666	9.99213e-09	6.64942e-08	10.4871	4.5013	7.48381	3.5946e-05	8.51398e-05	1.91939	KPN	-	947158	947943	786	CDS	KPN_RS04590	C4-dicarboxylate ABC transporter
KPN_RS04595	ybiT	KPN_00851	√	√			-1.2426	-0.642345	8.58476	-20.0725	2.19111e-09	1.86907e-08	11.654	8.87575	-10.6169	2.03335e-06	6.46447e-06	4.45358	KPN	+	948122	949714	1593	CDS	KPN_RS04595	ABC-F family ATPase
KPN_RS04600	KPN_00852	KPN_00852	√	√			0.6661	1.0153	1.56385	3.10264	0.0112514	0.0176393	-3.68981	2.25055	4.89121	0.000838046	0.00149997	-0.981801	KPN	-	949870	952233	2364	CDS	KPN_RS04600	alpha-glucosidase
KPN_RS04605	KPN_00853	KPN_00853	√				-1.02441	0.00507386	0.839578	-3.389	0.00693592	0.0112798	-2.96814	1.67215	0.0209401	0.983747	0.985771	-7.3062	KPN	-	952249	953550	1302	CDS	KPN_RS04605	MFS transporter
KPN_RS04610	KPN_00854	KPN_00854	√	√			1.71367	0.657101	2.14642	8.8684	4.85385e-06	1.42399e-05	4.35332	3.07497	3.73711	0.00458046	0.00724584	-2.98531	KPN	+	953849	954922	1074	CDS	KPN_RS04610	LacI family transcriptional regulator
KPN_RS04615	ybiU	KPN_00855	√	√			0.653735	0.483711	3.59097	5.56676	0.000241918	0.00050911	-0.222012	4.86317	3.62527	0.00545268	0.0085086	-3.55465	KPN	-	954919	956184	1266	CDS	KPN_RS04615	hypothetical protein
KPN_RS04620	ybiV	KPN_00856	√	√			1.08746	0.654247	5.60822	13.8075	8.06397e-08	3.8988e-07	8.01948	6.40381	7.4767	3.62177e-05	8.56592e-05	1.57379	KPN	-	956324	957139	816	CDS	KPN_RS04620	sugar-phosphatase
KPN_RS04625	ybiW	KPN_00857	√	√			-0.851883	-0.806962	2.01318	-3.37002	0.00716034	0.0116271	-3.34893	2.62614	-4.8047	0.000945551	0.0016806	-1.20779	KPN	-	957316	959748	2433	CDS	KPN_RS04625	glycyl radical enzyme
KPN_RS04630	ybiY	KPN_00858	√	√			-1.1358	-2.01391	0.757134	-4.09889	0.00216626	0.00384005	-1.74714	1.32663	-6.32215	0.000132594	0.000278223	1.22187	KPN	-	959753	960652	900	CDS	KPN_RS04630	pyruvate formate-lyase 3-activating protein
KPN_RS04635	moeB	KPN_00859	√	√			0.524295	0.445007	5.13679	6.00451	0.000133463	0.00029577	0.0682289	5.30618	4.59052	0.0012808	0.00223275	-2.10377	KPN	-	960807	961562	756	CDS	KPN_RS04635	molybdopterin-synthase adenylyltransferase MoeB
KPN_RS04640	moeA	KPN_00860	√				1.17353	0.355083	6.11743	11.1968	5.78779e-07	2.10633e-06	5.80299	6.24827	2.268	0.0492983	0.0651877	-6.04161	KPN	-	961562	962797	1236	CDS	KPN_RS04640	molybdopterin molybdenumtransferase MoeA
KPN_RS04645	ybiK	KPN_00861	√	√			2.587	2.12451	5.05398	20.8458	1.51572e-09	1.37623e-08	12.4444	5.38702	17.8013	2.29067e-08	1.42688e-07	9.77701	KPN	+	963033	963974	942	CDS	KPN_RS04645	beta-aspartyl-peptidase
KPN_RS04650	yliA	KPN_00862	√	√			2.80882	2.1798	5.73582	29.5346	4.96487e-11	9.63652e-10	15.9795	6.03244	18.7387	1.45416e-08	9.91086e-08	10.1833	KPN	+	963992	965851	1860	CDS	KPN_RS04650	glutathione ABC transporter ATP-binding protein GsiA
KPN_RS04655	yliB	KPN_00863	√	√			2.33039	2.51978	5.65183	28.7788	6.40987e-11	1.1562e-09	15.7048	6.25589	25.9086	8.08455e-10	1.01664e-08	13.2533	KPN	+	965884	967425	1542	CDS	KPN_RS04655	glutathione ABC transporter substrate-binding protein GsiB
KPN_RS04660	yliC	KPN_00864	√	√			1.6835	1.43518	3.78986	9.64451	2.28005e-06	7.16796e-06	4.7827	4.42534	6.19066	0.000155281	0.000321546	0.356234	KPN	+	967472	968392	921	CDS	KPN_RS04660	glutathione ABC transporter permease GsiC
KPN_RS04665	yliD	KPN_00865	√	√			0.790837	1.07384	3.38501	4.69093	0.000862413	0.00164645	-1.51884	4.17526	4.75682	0.00101134	0.00179159	-1.61991	KPN	+	968394	969305	912	CDS	KPN_RS04665	glutathione ABC transporter permease GsiD
KPN_RS04670	yliG	KPN_00866	√	√			-3.00845	-3.62858	6.34272	-30.227	3.95077e-11	8.07797e-10	16.1732	6.30965	-39.4134	1.85427e-11	6.99532e-10	17.1306	KPN	-	969710	971035	1326	CDS	rimO	ribosomal protein S12 methylthiotransferase RimO
KPN_RS04675	KPN_00867	KPN_00867	√	√			-1.32696	-1.57268	0.814594	-4.42193	0.00130268	0.00241218	-1.22512	1.28821	-5.09155	0.000636348	0.00116226	-0.442093	KPN	-	971268	972509	1242	CDS	KPN_RS04675	MFS transporter
KPN_RS04680	yliH	KPN_00868		√			-0.212047	1.04894	-0.182723	-0.49027	0.634562	0.678242	-6.71498	0.503557	3.47732	0.00688288	0.0105619	-2.76276	KPN	+	972888	973271	384	CDS	bssR	biofilm formation regulatory protein BssR
KPN_RS04685	yliI	KPN_00869	√	√			1.67229	2.58291	1.7376	7.62312	1.83344e-05	4.77944e-05	3.03599	2.45769	11.3253	1.17485e-06	3.99093e-06	6.03412	KPN	+	973387	974496	1110	CDS	KPN_RS04685	aldose dehydrogenase
KPN_RS04690	yliJ	KPN_00870	√	√			0.732983	1.08656	4.99725	8.56144	6.64117e-06	1.88836e-05	3.33624	5.37059	8.30589	1.5585e-05	3.9966e-05	2.66613	KPN	-	974499	975125	627	CDS	KPN_RS04690	glutathione S-transferase
KPN_RS04695			√	√			-2.44394	-1.76934	-2.11609	-3.79353	0.00354798	0.00605304	-1.64466	-1.43835	-3.52164	0.00641722	0.0099041	-2.30999	KPN	+	976656	976784	129	CDS	KPN_RS04695	hypothetical protein
KPN_RS04700	dacC	KPN_00871	√	√			1.46303	2.26318	6.6702	22.2806	7.91087e-10	8.30578e-09	12.8934	6.98014	30.4693	1.88527e-10	3.40048e-09	14.7251	KPN	+	977437	978639	1203	CDS	KPN_RS04700	serine-type D-Ala-D-Ala carboxypeptidase
KPN_RS04705	deoR	KPN_00872	√				-0.364823	0.166206	6.15791	-5.12646	0.000452102	0.000902687	-1.41261	6.90634	1.77171	0.10994	0.136901	-6.90624	KPN	-	978678	979436	759	CDS	KPN_RS04705	DNA-binding transcriptional repressor DeoR
KPN_RS04710	ybjG	KPN_00873	√	√			-2.16605	-3.85373	3.73582	-16.2433	1.70316e-08	1.03211e-07	10.0661	4.31986	-23.5753	1.88181e-09	1.96965e-08	12.5254	KPN	-	979538	980131	594	CDS	KPN_RS04710	undecaprenyl-diphosphatase
KPN_RS04715	cmr	KPN_00874	√	√			-2.00192	-2.5354	6.19631	-24.5002	3.12025e-10	3.94226e-09	13.9593	6.07703	-24.6817	1.2485e-09	1.42003e-08	12.8099	KPN	+	980459	981691	1233	CDS	KPN_RS04715	multidrug transporter MdfA
KPN_RS04720	ybjI	KPN_00875	√	√			1.62894	1.02712	6.45049	21.1055	1.34326e-09	1.25363e-08	12.3501	6.28408	12.9052	3.82693e-07	1.50477e-06	6.56778	KPN	-	981729	982541	813	CDS	KPN_RS04720	sugar phosphatase SupH
KPN_RS04725	ybjJ	KPN_00876	√	√			1.32548	0.863835	6.69385	13.8031	8.08844e-08	3.90711e-07	7.87189	6.72655	9.37155	5.78586e-06	1.61768e-05	3.5332	KPN	-	982541	983743	1203	CDS	KPN_RS04725	MFS transporter
KPN_RS04730	ybjK	KPN_00877	√	√			1.45983	1.24946	5.68527	19.1233	3.51034e-09	2.74524e-08	11.4072	5.80879	14.5293	1.36591e-07	6.21624e-07	7.76371	KPN	+	983826	984389	564	CDS	KPN_RS04730	DNA-binding transcriptional regulator
KPN_RS04735			√				0.897106	0.506558	1.56532	4.02637	0.00243295	0.00427603	-2.10722	1.69593	2.37536	0.0413302	0.0555319	-4.8855	KPN	+	984465	984575	111	CDS	KPN_RS04735	hypothetical protein
KPN_RS04740	ybjL	KPN_00878	√	√			-1.28337	-0.938942	5.76234	-15.7648	2.27063e-08	1.31358e-07	9.37528	6.36866	-9.94502	3.52578e-06	1.04756e-05	4.12631	KPN	-	984567	986252	1686	CDS	KPN_RS04740	transporter
KPN_RS04745				√			0.0597414	0.622049	1.70792	0.286983	0.780007	0.811989	-7.38328	2.47246	3.40899	0.00767113	0.0116807	-3.37595	KPN	+	986519	986902	384	CDS	KPN_RS04745	membrane protein
KPN_RS04750	grxA	KPN_00880		√			-0.161222	2.60536	7.40013	-1.84016	0.0956914	0.125457	-7.02678	7.56722	33.5019	8.02613e-11	1.97229e-09	15.5919	KPN	-	986909	987172	264	CDS	KPN_RS04750	glutaredoxin%2C GrxA family
KPN_RS04755	ybjC	KPN_00881	√	√			3.72957	2.36302	5.38688	40.0661	2.43739e-12	1.20899e-10	19.0647	5.23627	23.7101	1.78828e-09	1.88951e-08	12.505	KPN	+	987375	987662	288	CDS	KPN_RS04755	membrane protein
KPN_RS04760	nfsA	KPN_00882	√	√			4.0308	2.82575	5.73553	39.9519	2.50731e-12	1.22106e-10	19.0451	5.46523	25.4019	9.64995e-10	1.15133e-08	13.1402	KPN	+	987646	988368	723	CDS	KPN_RS04760	NADPH-dependent oxidoreductase
KPN_RS04765	rimK	KPN_00883	√				0.326233	-0.156646	6.74454	4.50419	0.00114708	0.00214182	-2.48141	6.63545	-1.73403	0.116672	0.144544	-6.92109	KPN	+	988483	989385	903	CDS	KPN_RS04765	ribosomal protein S6 modification protein
KPN_RS04770	ybjN	KPN_00884	√	√			-1.26442	-1.14019	6.98887	-19.1485	3.46581e-09	2.71656e-08	11.2617	6.98893	-14.4318	1.44868e-07	6.51683e-07	7.5376	KPN	+	989474	989953	480	CDS	KPN_RS04770	YbjN domain-containing protein
KPN_RS04775	potF	KPN_00885	√	√			-1.14322	-0.561257	4.52518	-12.1127	2.77813e-07	1.10404e-06	6.87902	5.51503	-6.01738	0.000191863	0.000390357	-0.0973507	KPN	+	990302	991414	1113	CDS	KPN_RS04775	spermidine/putrescine ABC transporter substrate-binding protein PotF
KPN_RS04780	potG	KPN_00886	√	√			-1.22394	-1.19335	3.91996	-10.7989	8.09296e-07	2.85599e-06	5.85338	4.40506	-7.29109	4.41658e-05	0.000102467	1.71209	KPN	+	991578	992711	1134	CDS	potG	ABC transporter ATP-binding protein
KPN_RS04785	potH	KPN_00887	√	√			-0.88998	-0.859416	3.4102	-7.17677	3.07145e-05	7.64935e-05	2.04131	3.76326	-6.5923	9.65033e-05	0.000208119	0.985943	KPN	+	992722	993675	954	CDS	KPN_RS04785	putrescine ABC transporter permease
KPN_RS04790	potI	KPN_00888	√	√			-0.7385	-0.429323	3.78234	-6.17398	0.000106758	0.00023959	0.610324	4.34341	-3.31836	0.00886462	0.013358	-3.95947	KPN	+	993672	994517	846	CDS	KPN_RS04790	putrescine ABC transporter permease PotI
KPN_RS04795	ybjO	KPN_00889	√	√			-1.24506	-0.766241	4.21779	-11.4875	4.56006e-07	1.71186e-06	6.4096	4.89054	-6.18828	0.000155728	0.000322348	0.243835	KPN	+	994575	995063	489	CDS	KPN_RS04795	membrane protein
KPN_RS04800	ybjF	KPN_00890	√	√			-1.58849	-1.8369	5.5902	-19.2321	3.32212e-09	2.63653e-08	11.486	5.95433	-15.6509	7.1228e-08	3.57608e-07	8.46392	KPN	+	995105	996232	1128	CDS	KPN_RS04800	23S rRNA (uracil(747)-C(5))-methyltransferase
KPN_RS04805	KPN_00891	KPN_00891	√	√			-0.710472	-0.836509	5.39011	-8.28694	8.85685e-06	2.45708e-05	2.95175	5.68355	-9.44177	5.43806e-06	1.53325e-05	3.75681	KPN	+	996311	997027	717	CDS	KPN_RS04805	DNA-binding response regulator
KPN_RS04810	KPN_00892	KPN_00892	√	√			-0.252327	-1.05779	5.26048	-2.81838	0.0182776	0.0275657	-5.12203	5.2141	-10.4679	2.29126e-06	7.17793e-06	4.78055	KPN	+	997024	998496	1473	CDS	KPN_RS04810	two-component sensor histidine kinase
KPN_RS04815	artJ	KPN_00893	√	√			0.302858	-0.560379	4.47416	3.22913	0.00907946	0.0144801	-4.24794	5.55488	-6.1496	0.000163206	0.000336526	0.0709758	KPN	-	998583	999314	732	CDS	KPN_RS04815	arginine ABC transporter substrate-binding protein
KPN_RS04820	artM	KPN_00894	√	√			-0.564229	-2.02413	4.65379	-6.22402	0.00010002	0.000225509	0.477351	5.80584	-20.3791	6.90133e-09	5.51798e-08	11.0063	KPN	-	999498	1000166	669	CDS	artM	arginine transporter permease subunit ArtM
KPN_RS04825	artQ	KPN_00895		√			-0.0166626	-1.74526	4.24151	-0.161352	0.875042	0.89766	-8.10206	5.33606	-16.0708	5.64478e-08	2.92731e-07	8.80037	KPN	-	1000166	1000882	717	CDS	KPN_RS04825	arginine transporter permease subunit ArtQ
KPN_RS04830	artI	KPN_00896	√	√			0.325149	-1.04749	4.87182	3.62251	0.00470032	0.00784412	-3.65429	6.11334	-11.3196	1.17989e-06	4.00551e-06	5.36259	KPN	-	1000889	1001620	732	CDS	KPN_RS04830	arginine ABC transporter substrate-binding protein
KPN_RS04835	artP	KPN_00897	√	√			-0.504988	-1.62434	4.20045	-4.99241	0.000549928	0.00108109	-1.24473	5.51468	-17.7423	2.35894e-08	1.46429e-07	9.71308	KPN	-	1001641	1002369	729	CDS	KPN_RS04835	arginine ABC transporter ATP-binding protein ArtP
KPN_RS04840	ybjP	KPN_00898	√	√			2.00284	3.34947	5.45172	18.1248	5.90725e-09	4.19141e-08	10.9019	6.88935	38.0985	2.51853e-11	8.97248e-10	16.826	KPN	-	1002596	1003111	516	CDS	KPN_RS04840	lipoprotein
KPN_RS04845	KPN_00899	KPN_00899		√			0.0160729	0.331477	4.43446	0.155142	0.879808	0.901173	-8.1483	4.81482	3.01656	0.0144295	0.0208973	-4.55626	KPN	+	1003988	1005127	1140	CDS	KPN_RS04845	GGDEF domain-containing protein
KPN_RS04850	ybjR	KPN_00900	√	√			0.726703	0.884683	4.10459	7.02958	3.65935e-05	8.94304e-05	1.68323	4.51967	7.19247	4.91509e-05	0.00011257	1.56688	KPN	+	1005159	1005989	831	CDS	KPN_RS04850	N-acetylmuramoyl-L-alanine amidase
KPN_RS04855	ybjS	KPN_00901	√	√			-1.50924	-1.097	6.59639	-23.0357	5.70914e-10	6.3983e-09	13.2545	6.82087	-15.0029	1.03193e-07	4.93574e-07	7.92808	KPN	-	1005986	1006999	1014	CDS	KPN_RS04855	hypothetical protein
KPN_RS04860	ybjT	KPN_00902	√	√			1.48955	1.75983	5.87691	19.9985	2.27132e-09	1.93149e-08	11.8502	6.37707	21.8137	3.765e-09	3.32823e-08	11.5839	KPN	-	1007087	1008529	1443	CDS	KPN_RS04860	NAD(P)-dependent oxidoreductase
KPN_RS04865	ltaE	KPN_00903	√	√			1.58813	2.12134	5.77662	18.7195	4.31898e-09	3.24955e-08	11.1745	6.26586	25.6466	8.85572e-10	1.07088e-08	13.1468	KPN	-	1008540	1009541	1002	CDS	KPN_RS04865	low-specificity L-threonine aldolase
KPN_RS04870	poxB	KPN_00904	√	√			1.3843	2.27731	4.4584	13.4247	1.05308e-07	4.82581e-07	7.94586	5.55013	21.0775	5.11277e-09	4.30647e-08	11.3637	KPN	-	1009580	1011298	1719	CDS	KPN_RS04870	pyruvate oxidase
KPN_RS04875	KPN_00905	KPN_00905	√	√			2.46809	3.09361	2.3484	12.441	2.16107e-07	8.83055e-07	7.63356	2.88236	15.8872	6.24461e-08	3.1731e-07	9.03233	KPN	+	1011450	1011884	435	CDS	KPN_RS04875	GntR family transcriptional regulator
KPN_RS04880	hcr	KPN_00906		√			0.277524	1.37152	0.799033	1.03146	0.32672	0.377369	-6.59441	1.72494	5.77747	0.000258836	0.000511466	0.404732	KPN	-	1012096	1013064	969	CDS	KPN_RS04880	hybrid-cluster NAD(P)-dependent oxidoreductase
KPN_RS04885	hcp	KPN_00907					-0.518044	0.486411	0.602264	-1.83898	0.0958763	0.125669	-5.49029	2.18968	2.40257	0.0395213	0.0533558	-4.96992	KPN	-	1013075	1014727	1653	CDS	KPN_RS04885	hydroxylamine reductase
KPN_RS04890	ybjE	KPN_00908	√	√			-1.45268	-1.4531	4.59984	-14.9119	3.87066e-08	2.09235e-07	9.00252	4.81302	-13.4055	2.75286e-07	1.12782e-06	7.15871	KPN	-	1014871	1015770	900	CDS	KPN_RS04890	membrane protein
KPN_RS04895	aqpZ	KPN_00909		√			-0.0675738	-1.96663	4.57693	-0.602613	0.560235	0.608265	-7.99721	3.9099	-13.6574	2.34192e-07	9.83975e-07	7.49475	KPN	-	1015886	1016581	696	CDS	KPN_RS04895	aquaporin
KPN_RS04900	ybjD	KPN_00910	√	√			0.751974	1.4321	5.29382	7.32056	2.59471e-05	6.55962e-05	1.80644	5.9307	12.236	6.05722e-07	2.23783e-06	6.1277	KPN	+	1017001	1018659	1659	CDS	KPN_RS04900	ATP-dependent endonuclease
KPN_RS04905	macA	KPN_00911					-0.130535	0.133807	5.66506	-1.75308	0.110251	0.142113	-6.93363	6.24863	1.64071	0.135004	0.16508	-6.99519	KPN	+	1018806	1019921	1116	CDS	KPN_RS04905	macrolide transporter subunit MacA
KPN_RS04910	macB	KPN_00912	√	√			0.661168	0.311845	5.97166	7.78055	1.53645e-05	4.06057e-05	2.25664	6.35443	3.84972	0.00384932	0.00616591	-3.4465	KPN	+	1019918	1021858	1941	CDS	KPN_RS04910	macrolide ABC transporter permease/ATP-binding protein MacB
KPN_RS04915	cspD	KPN_00913		√			-0.252631	1.16532	0.944237	-0.983331	0.348726	0.400628	-6.68734	2.32476	4.95322	0.000769113	0.00138602	-0.903627	KPN	-	1021935	1022156	222	CDS	KPN_RS04915	cold-shock protein
KPN_RS04920	clpS	KPN_00914	√	√			0.284382	1.35018	6.19659	4.05453	0.0023255	0.00410193	-3.15351	6.99019	16.6332	4.17031e-08	2.28663e-07	8.9012	KPN	+	1022482	1022799	318	CDS	KPN_RS04920	ATP-dependent Clp protease adaptor ClpS
KPN_RS04925	clpA	KPN_00915	√	√			0.903385	2.3818	8.61253	14.503	5.04883e-08	2.60729e-07	8.23731	9.66873	42.4338	9.52014e-12	4.59454e-10	17.7301	KPN	+	1022830	1025109	2280	CDS	KPN_RS04925	ATP-dependent Clp protease ATP-binding subunit ClpA
KPN_RS04930	infA	KPN_00916	√	√			-1.45431	-1.43911	8.66107	-22.0672	8.69161e-10	8.95403e-09	12.6549	8.52523	-23.5706	1.88514e-09	1.96965e-08	12.1268	KPN	-	1025229	1025447	219	CDS	KPN_RS04930	translation initiation factor IF-1
KPN_RS04935	aat	KPN_00917	√	√			-0.33554	0.741096	5.55219	-3.92673	0.00285687	0.00495604	-3.26411	6.33223	8.74396	1.02489e-05	2.718e-05	2.963	KPN	-	1025801	1026502	702	CDS	KPN_RS04935	leucyl/phenylalanyl-tRNA--protein transferase
KPN_RS04940	cydC	KPN_00918	√	√			1.00822	1.86561	6.70832	15.0595	3.52233e-08	1.92542e-07	8.76692	7.34127	26.8017	5.96609e-10	8.07793e-09	13.4684	KPN	-	1026547	1028268	1722	CDS	KPN_RS04940	cysteine/glutathione ABC transporter ATP-binding protein/permease CydC
KPN_RS04945	cydD	KPN_00919	√	√			0.786793	1.46607	6.3578	10.1104	1.48333e-06	4.91678e-06	4.73897	6.98171	20.225	7.38338e-09	5.79953e-08	10.7858	KPN	-	1028269	1030035	1767	CDS	KPN_RS04945	thiol reductant ABC exporter subunit CydD
KPN_RS04950	trxB	KPN_00920	√	√			0.192311	1.05464	8.74303	2.94254	0.0147808	0.0226945	-5.28076	9.04073	18.1248	1.95324e-08	1.25161e-07	9.5403	KPN	-	1030150	1031118	969	CDS	KPN_RS04950	thioredoxin-disulfide reductase
KPN_RS04955							0.00460828	-0.867133	-0.633781	0.00998798	0.992228	0.993341	-6.71587	-0.440551	-2.07083	0.0680239	0.0878082	-4.82662	KPN	+	1031236	1031367	132	CDS	KPN_RS04955	hypothetical protein
KPN_RS04960	lrp	KPN_00921	√	√			0.516878	0.427859	8.63211	7.49679	2.11692e-05	5.45472e-05	1.66619	8.61669	6.2573	0.000143296	0.000298809	-0.180125	KPN	+	1031651	1032145	495	CDS	KPN_RS04960	leucine-responsive regulatory protein
KPN_RS04965	ftsK	KPN_00922	√	√			-0.336971	-0.790219	9.75118	-4.1446	0.0020141	0.00358456	-3.25883	9.61845	-10.5173	2.20211e-06	6.927e-06	4.31641	KPN	+	1032281	1036534	4254	CDS	KPN_RS04965	DNA translocase FtsK
KPN_RS04970	lolA	KPN_00923	√	√			0.626081	1.86803	8.45595	10.1098	1.48412e-06	4.91678e-06	4.56079	8.75689	28.2514	3.71835e-10	5.65887e-09	13.8708	KPN	+	1036657	1037268	612	CDS	lolA	outer membrane lipoprotein carrier protein LolA
KPN_RS04975	ycaJ	KPN_00924		√			0.166093	0.597659	7.68863	2.30955	0.0436374	0.0608606	-6.30137	7.87404	8.94394	8.51161e-06	2.2936e-05	2.9669	KPN	+	1037277	1038620	1344	CDS	KPN_RS04975	recombinase RarA
KPN_RS04980	serS	KPN_00925		√			0.0189607	0.136965	9.99487	0.309028	0.763667	0.798081	-8.70696	10.0932	2.53296	0.0318874	0.0437218	-5.9964	KPN	+	1038711	1040003	1293	CDS	KPN_RS04980	serine--tRNA ligase
KPN_RS04985	dmsA	KPN_00926	√	√			-1.96013	-1.35852	2.67204	-12.1433	2.71323e-07	1.08307e-06	7.31654	3.40645	-9.38469	5.71898e-06	1.60066e-05	4.12861	KPN	+	1040204	1042642	2439	CDS	KPN_RS04985	dimethylsulfoxide reductase subunit A
KPN_RS04990	dmsB	KPN_00927	√	√			-1.40077	-1.17118	0.0659848	-3.11812	0.0109591	0.0172164	-3.201	0.823431	-2.5914	0.0289625	0.0399671	-4.29039	KPN	+	1042653	1043270	618	CDS	KPN_RS04990	dimethylsulfoxide reductase%2C chain B
KPN_RS04995	dmsC	KPN_00928	√				-1.22579	-0.141154	0.223376	-3.6876	0.0042215	0.00711373	-2.28766	0.961796	-0.515272	0.618681	0.655643	-6.96614	KPN	+	1043272	1044135	864	CDS	KPN_RS04995	dimethyl sulfoxide reductase
KPN_RS05005	ycaD	KPN_00929	√	√			-3.16916	-2.9621	5.01792	-30.7578	3.32736e-11	7.04922e-10	16.4559	5.10606	-23.1771	2.19133e-09	2.19831e-08	12.3179	KPN	+	1044410	1045558	1149	CDS	KPN_RS05005	MFS transporter
KPN_RS05010	pflA	KPN_00930		√			0.146147	0.544986	4.79888	1.66968	0.12606	0.160634	-6.89018	5.52965	5.33495	0.000458969	0.000862096	-1.04129	KPN	-	1045721	1046461	741	CDS	KPN_RS05010	pyruvate formate lyase 1-activating protein
KPN_RS05015	pflB	KPN_00931	√	√			0.720604	1.63245	7.68864	12.4886	2.08472e-07	8.53812e-07	6.74128	8.73491	26.7915	5.98644e-10	8.07793e-09	13.3564	KPN	-	1046653	1048935	2283	CDS	KPN_RS05015	formate acetyltransferase
KPN_RS05020	focA	KPN_00932					-0.172876	-0.0581151	4.27295	-1.76365	0.108382	0.140107	-6.63531	5.28973	-0.593414	0.567401	0.608077	-7.94942	KPN	-	1048987	1049844	858	CDS	KPN_RS05020	formate transporter FocA
KPN_RS05025	ycaO	KPN_00933	√	√			-0.706823	-2.42878	8.43286	-12.3079	2.39109e-07	9.65264e-07	6.55053	7.44232	-33.2131	8.677e-11	2.0659e-09	15.5139	KPN	-	1050230	1051990	1761	CDS	KPN_RS05025	hypothetical protein
KPN_RS05030	ycaP	KPN_00934		√			0.20292	0.78329	1.41224	0.853259	0.413564	0.466304	-6.95287	2.07262	3.80503	0.00412351	0.00656843	-2.62604	KPN	+	1052106	1052798	693	CDS	KPN_RS05030	DUF421 domain-containing protein
KPN_RS05035	serC	KPN_00935	√	√			1.02761	1.32961	8.06535	16.9396	1.13628e-08	7.39617e-08	9.88874	8.13614	20.8792	5.56183e-09	4.58381e-08	10.9799	KPN	+	1052987	1054075	1089	CDS	KPN_RS05035	3-phosphoserine/phosphohydroxythreonine aminotransferase
KPN_RS05040	aroA	KPN_00936	√	√			0.545046	0.793394	7.22465	7.81451	1.47948e-05	3.92745e-05	2.1417	7.23683	9.95521	3.49563e-06	1.04092e-05	4.01629	KPN	+	1054149	1055432	1284	CDS	KPN_RS05040	3-phosphoshikimate 1-carboxyvinyltransferase
KPN_RS05045	cmk	KPN_00937	√	√			-1.6386	-1.74596	7.87139	-28.1586	7.94416e-11	1.35964e-09	15.2769	7.88448	-26.8655	5.8402e-10	7.94059e-09	13.4448	KPN	+	1055607	1056290	684	CDS	KPN_RS05045	cytidylate kinase
KPN_RS05050	rpsA	KPN_00938	√	√			-0.320843	-2.40324	13.9017	-6.00219	0.000133875	0.000296351	-0.522371	12.8461	-43.6399	7.39096e-12	3.83022e-10	17.9034	KPN	+	1056424	1058097	1674	CDS	KPN_RS05050	30S ribosomal protein S1
KPN_RS05055	himD	KPN_00939	√				-0.915131	-0.0836925	7.97739	-12.5642	1.96955e-07	8.14111e-07	6.78695	8.63053	-1.29062	0.228753	0.267328	-7.73983	KPN	+	1058249	1058536	288	CDS	KPN_RS05055	integration host factor subunit beta
KPN_RS05060	ycaI	KPN_00940	√	√			-1.87101	-1.84861	3.74197	-12.6929	1.78917e-07	7.54098e-07	7.54387	4.06078	-14.7011	1.23266e-07	5.71223e-07	8.15194	KPN	+	1058742	1061006	2265	CDS	KPN_RS05060	ComEC family protein
KPN_RS05065	msbA	KPN_00941	√	√			-0.778621	-0.297693	7.49175	-12.8692	1.57085e-07	6.73742e-07	7.06444	7.78379	-4.6193	0.00122915	0.00214971	-2.42575	KPN	+	1061043	1062791	1749	CDS	KPN_RS05065	lipid ABC transporter permease/ATP-binding protein
KPN_RS05070	lpxK	KPN_00942	√	√			-0.543465	-0.880854	6.61133	-5.84182	0.000165969	0.000361127	-0.400616	6.73329	-7.59925	3.18346e-05	7.65431e-05	1.6688	KPN	+	1062788	1063768	981	CDS	KPN_RS05070	tetraacyldisaccharide 4'-kinase
KPN_RS05075	ycaQ	KPN_00943	√	√			-1.0959	-0.824804	5.72364	-13.9828	7.1518e-08	3.50523e-07	8.13273	6.11284	-9.10475	7.34866e-06	2.00851e-05	3.36031	KPN	+	1063823	1065052	1230	CDS	KPN_RS05075	hypothetical protein
KPN_RS05080	ycaR	KPN_00944	√	√			0.873341	1.02808	5.58555	11.3513	5.09551e-07	1.88699e-06	6.01756	5.72006	9.50786	5.13167e-06	1.45529e-05	3.81872	KPN	+	1065116	1065298	183	CDS	KPN_RS05080	hypothetical protein
KPN_RS05085	kdsB	KPN_00945	√	√			0.890984	1.17199	6.96102	12.8551	1.58718e-07	6.79657e-07	7.10046	7.1697	14.8119	1.15428e-07	5.42409e-07	7.76548	KPN	+	1065295	1066041	747	CDS	KPN_RS05085	3-deoxy-manno-octulosonate cytidylyltransferase
KPN_RS05090	ycbJ	KPN_00946	√	√			-1.22011	-1.31526	3.59391	-9.39257	2.89758e-06	8.90042e-06	4.55127	4.34946	-9.57912	4.8224e-06	1.37762e-05	4.13044	KPN	+	1066179	1067072	894	CDS	KPN_RS05090	hypothetical protein
KPN_RS05095	ycbC	KPN_00947	√				-0.426504	-0.116813	3.81128	-3.64563	0.00452404	0.00757116	-3.37009	4.26865	-0.951413	0.36605	0.408187	-7.46262	KPN	-	1067049	1067828	780	CDS	KPN_RS05095	membrane protein
KPN_RS05100	smtA	KPN_00948	√	√			-0.464042	-0.387102	6.83224	-6.96056	3.97612e-05	9.64678e-05	1.11101	7.03184	-5.11956	0.000612601	0.0011208	-1.58567	KPN	+	1067950	1068750	801	CDS	KPN_RS05100	tRNA uridine 5-oxyacetic acid(34) methyltransferase CmoM
KPN_RS05105	mukF	KPN_00949	√	√			-0.452379	-0.352517	7.29365	-6.69288	5.51627e-05	0.000130466	0.712368	7.45786	-4.9001	0.000827778	0.00148308	-1.96486	KPN	+	1068747	1070069	1323	CDS	KPN_RS05105	chromosome partition protein MukF
KPN_RS05110	mukE	KPN_00950	√	√			-0.312851	-0.742931	6.31459	-4.58295	0.00101644	0.00191862	-2.29713	6.29302	-6.81576	7.46996e-05	0.000164272	0.802762	KPN	+	1070050	1070754	705	CDS	KPN_RS05110	condensin subunit E
KPN_RS05115	mukB	KPN_00951	√	√			-0.228367	-0.918639	9.6513	-4.20724	0.00182366	0.0032772	-3.15032	9.48365	-13.5327	2.53611e-07	1.05073e-06	6.69941	KPN	+	1070754	1075202	4449	CDS	mukB	chromosome partition protein MukB
KPN_RS05120	ycbB	KPN_00952		√			-0.0927942	0.430266	7.74076	-1.6188	0.136682	0.172731	-7.37473	8.22273	7.01145	5.99803e-05	0.000134385	0.799354	KPN	+	1075403	1077193	1791	CDS	KPN_RS05120	L%2CD-transpeptidase
KPN_RS05125	ycbK	KPN_00953	√	√			-1.34331	-1.22292	6.85683	-20.871	1.49798e-09	1.36707e-08	12.1841	6.96774	-15.6247	7.22845e-08	3.61557e-07	8.30095	KPN	+	1077496	1078047	552	CDS	KPN_RS05125	hypothetical protein
KPN_RS05130	ycbL	KPN_00954		√			-0.145729	0.170415	7.57878	-2.34359	0.0411821	0.0578125	-6.23742	7.75611	2.60709	0.028224	0.0390455	-5.69563	KPN	+	1078061	1078708	648	CDS	KPN_RS05130	MBL fold metallo-hydrolase
KPN_RS05135	aspC	KPN_00955	√	√			1.23533	1.978	8.36927	17.939	6.52763e-09	4.56248e-08	10.4775	9.02153	30.3288	1.96533e-10	3.49852e-09	14.5419	KPN	-	1078777	1079967	1191	CDS	KPN_RS05135	aromatic amino acid aminotransferase
KPN_RS05140	ompF	KPN_00956	√				0.952538	0.271898	4.13922	8.31889	8.56175e-06	2.38014e-05	3.24791	4.07569	2.29279	0.047334	0.0628267	-5.60098	KPN	-	1080155	1081235	1081	CDS	KPN_RS05140	hypothetical protein
KPN_RS05145	hsdM	KPN_00958	√				1.15302	-0.116134	2.08684	6.38042	8.17552e-05	0.000187645	1.33776	2.10693	-0.592538	0.567962	0.608515	-7.23112	KPN	+	1081394	1083421	2028	CDS	KPN_RS05145	restriction endonuclease subunit M
KPN_RS05150			√				0.950852	-0.140878	0.329118	2.77617	0.0196476	0.0293673	-3.87747	0.171229	-0.3404	0.741304	0.770352	-6.83767	KPN	+	1083418	1084734	1317	CDS	KPN_RS05150	restriction endonuclease S
KPN_RS05155	hsdR	KPN_00959	√				1.06518	0.116963	1.09412	3.62215	0.00470306	0.00784624	-2.64599	1.07113	0.433458	0.674805	0.70881	-7.03801	KPN	+	1084735	1087992	3258	CDS	KPN_RS05155	type I restriction endonuclease
KPN_RS05165	asnS	KPN_00961	√	√			-0.731818	-0.632319	8.77029	-12.037	2.94642e-07	1.16487e-06	6.30761	9.10758	-9.50816	5.1303e-06	1.45529e-05	3.42194	KPN	-	1089989	1091389	1401	CDS	KPN_RS05165	asparagine--tRNA ligase
KPN_RS05170	KPN_00962	KPN_00962	√	√			-1.21725	-1.01224	3.55743	-9.35826	2.99495e-06	9.16272e-06	4.52284	3.43962	-5.50402	0.000367578	0.000701253	-0.380279	KPN	-	1091565	1092026	462	CDS	KPN_RS05170	DNA-binding protein
KPN_RS05175	KPN_00963	KPN_00963					0.924517	-0.0302177	-0.711063	2.13079	0.0590497	0.0801239	-4.66292	-0.2141	-0.0821457	0.936314	0.944432	-6.80186	KPN	+	1092398	1093549	1152	CDS	KPN_RS05175	PLP-dependent lyase/thiolase
KPN_RS05180	KPN_00964	KPN_00964					-0.725885	-0.328406	-1.45573	-1.32448	0.214927	0.259316	-5.62366	-0.597725	-0.792804	0.448126	0.491023	-6.3812	KPN	+	1093672	1094961	1290	CDS	KPN_RS05180	septum formation initiator
KPN_RS05185	KPN_00965	KPN_00965		√			0.207806	0.819214	1.47837	0.947243	0.365929	0.417792	-6.88751	1.91356	4.01124	0.00300841	0.00492936	-2.25545	KPN	+	1094986	1096224	1239	CDS	KPN_RS05185
KPN_RS05190	KPN_00966	KPN_00966					0.19845	0.0353172	1.83938	0.975354	0.352477	0.40433	-6.96861	2.29383	0.193335	0.850955	0.86979	-7.45033	KPN	+	1096243	1097409	1167	CDS	KPN_RS05190	amidohydrolase
KPN_RS05195	pncB	KPN_00967	√				-0.634417	-0.0189671	7.40322	-9.83942	1.90081e-06	6.08845e-06	4.35596	8.0635	-0.303712	0.768197	0.795675	-8.49043	KPN	-	1097452	1098654	1203	CDS	KPN_RS05195	nicotinate phosphoribosyltransferase
KPN_RS05205	pepN	KPN_00968	√	√			0.436277	1.02538	8.79855	7.76362	1.56572e-05	4.12978e-05	1.98532	9.06481	15.1629	9.40343e-08	4.56702e-07	7.81639	KPN	+	1098981	1101596	2616	CDS	KPN_RS05205	aminopeptidase N
KPN_RS05210	ssuB	KPN_00969	√	√			1.79488	0.99525	1.55011	7.50346	2.10081e-05	5.42541e-05	2.94534	1.36477	3.30367	0.00907559	0.0136562	-3.25608	KPN	-	1101801	1102574	774	CDS	KPN_RS05210	aliphatic sulfonates ABC transporter ATP-binding protein
KPN_RS05215	ssuC	KPN_00970	√	√			2.40288	1.48988	1.04985	8.78652	5.27273e-06	1.53511e-05	4.51188	0.865685	4.81291	0.000934738	0.00166303	-0.757696	KPN	-	1102571	1103362	792	CDS	ssuC	sulfonate ABC transporter
KPN_RS05220	ssuD	KPN_00971	√	√			4.65635	2.09727	1.02713	9.33217	3.07137e-06	9.38581e-06	5.1224	0.753761	5.60259	0.00032354	0.000624804	0.399095	KPN	-	1103373	1104518	1146	CDS	KPN_RS05220	alkanesulfonate monooxygenase
KPN_RS05225	ssuA	KPN_00972	√	√			4.07666	1.56632	1.50941	13.1641	1.26799e-07	5.6184e-07	8.24872	1.0347	5.75685	0.000265677	0.000523824	0.530822	KPN	-	1104515	1105477	963	CDS	KPN_RS05225	aliphatic sulfonate ABC transporter substrate-binding protein
KPN_RS05230	ssuE	KPN_00973	√	√			5.78533	1.82522	0.124491	10.2656	1.29012e-06	4.34391e-06	5.77759	0.343274	5.15843	0.000581214	0.00106812	-0.149606	KPN	-	1105470	1106045	576	CDS	KPN_RS05230	NAD(P)H-dependent FMN reductase
KPN_RS05235	pyrD	KPN_00974	√	√			-2.99758	-3.26973	6.20126	-39.5671	2.7595e-12	1.27603e-10	18.9413	5.98873	-35.1722	5.17753e-11	1.46991e-09	16.1104	KPN	+	1106295	1107305	1011	CDS	KPN_RS05235	dihydroorotate dehydrogenase 2
KPN_RS05240	ycbW	KPN_00975	√	√			-1.29885	-0.94825	5.01346	-15.0939	3.44621e-08	1.89347e-07	9.04749	5.76277	-9.72747	4.2423e-06	1.23243e-05	4.01735	KPN	+	1107475	1108017	543	CDS	KPN_RS05240	cell division protein ZapC
KPN_RS05245	ycbX	KPN_00976	√	√			1.21777	1.82284	6.15728	16.3164	1.63102e-08	9.97417e-08	9.67506	6.67728	20.7471	5.88517e-09	4.828e-08	11.0713	KPN	-	1108014	1109123	1110	CDS	KPN_RS05245	hypothetical protein
KPN_RS05250	ycbY	KPN_00977	√	√			-1.17487	-1.27697	8.07997	-19.5493	2.83347e-09	2.31386e-08	11.3989	7.89599	-19.4678	1.03641e-08	7.60554e-08	10.3219	KPN	+	1109223	1111328	2106	CDS	KPN_RS05250	ribosomal RNA large subunit methyltransferase K/L
KPN_RS05255	uup	KPN_00978	√	√			-1.01392	-1.42607	8.47439	-18.2331	5.5758e-09	3.99326e-08	10.6429	8.00718	-19.3169	1.11054e-08	8.04015e-08	10.2392	KPN	+	1111341	1113248	1908	CDS	KPN_RS05255	ABC transporter ATPase
KPN_RS05260	pqiA	KPN_00979	√	√			-0.638617	-1.17519	6.53204	-8.99013	4.2966e-06	1.27306e-05	3.55937	6.38922	-12.4224	5.31812e-07	2.01908e-06	6.19545	KPN	+	1113263	1114531	1269	CDS	KPN_RS05260	paraquat-inducible protein A
KPN_RS05265	pqiB	KPN_00980		√			0.0345718	-0.638857	6.96203	0.544472	0.598094	0.644406	-8.42946	6.95531	-7.09913	5.44408e-05	0.000123106	1.0501	KPN	+	1114521	1116158	1638	CDS	KPN_RS05265	paraquat-inducible protein B
KPN_RS05270	ymbA	KPN_00981		√			0.0010376	-0.615352	5.04068	0.0116408	0.990942	0.992239	-8.29139	5.04638	-4.48294	0.00149546	0.00257522	-2.21992	KPN	+	1116158	1116721	564	CDS	KPN_RS05270	hypothetical protein
KPN_RS05275	rmf	KPN_00982		√			-0.451072	2.44489	1.99263	-2.36832	0.0394835	0.0557054	-5.06966	3.42606	13.3522	2.84958e-07	1.16262e-06	7.38155	KPN	+	1116975	1117142	168	CDS	KPN_RS05275	ribosome modulation factor
KPN_RS05280	fabA	KPN_00983	√	√			-0.718755	-2.22349	9.08898	-10.0608	1.5516e-06	5.09933e-06	4.48473	7.93297	-25.3813	9.72031e-10	1.15715e-08	12.9026	KPN	-	1117211	1117729	519	CDS	KPN_RS05280	beta-hydroxydecanoyl-ACP dehydratase
KPN_RS05285	ycbZ	KPN_00984	√	√			-1.0721	-1.24423	8.52973	-18.23	5.58504e-09	3.99453e-08	10.6389	8.23403	-18.0567	2.01946e-08	1.2833e-07	9.56427	KPN	-	1117799	1119556	1758	CDS	KPN_RS05285	Lon protease
KPN_RS05290	ycbG	KPN_00985	√	√			0.88316	0.912282	5.37571	10.3682	1.17755e-06	4.0001e-06	5.14465	5.55046	10.1756	2.90884e-06	8.84876e-06	4.46307	KPN	+	1119742	1120194	453	CDS	KPN_RS05290	macrodomain Ter protein
KPN_RS05295	ompA	KPN_00986	√				0.240456	0.132618	12.7742	5.15675	0.000432684	0.000867148	-1.74145	13.5109	2.04998	0.0703658	0.0905911	-6.95588	KPN	-	1120326	1121396	1071	CDS	KPN_RS05295	porin OmpA
KPN_RS05300	sulA	KPN_00987		√			-0.0975073	0.588236	6.1996	-1.22883	0.247376	0.293965	-7.71942	6.44337	7.56079	3.31442e-05	7.94067e-05	1.66399	KPN	-	1121749	1122258	510	CDS	KPN_RS05300	cell division inhibitor SulA
KPN_RS05305	yccR	KPN_00988		√			0.333211	1.31289	1.46296	1.47993	0.169811	0.209893	-6.26772	2.59947	6.90276	6.77187e-05	0.000149719	1.63686	KPN	+	1122607	1123203	597	CDS	KPN_RS05305	competence protein
KPN_RS05310	yccS	KPN_00989		√			0.10441	0.250683	6.43752	1.58656	0.143816	0.18102	-7.29254	6.62394	3.2544	0.00982191	0.0146931	-4.46716	KPN	-	1123217	1125352	2136	CDS	KPN_RS05310	membrane protein
KPN_RS05315	yccF	KPN_00990		√			0.200114	0.513072	4.80414	2.19303	0.0531667	0.0728611	-6.08505	4.9554	5.13845	0.000597125	0.00109435	-1.22115	KPN	-	1125370	1125816	447	CDS	KPN_RS05315	hypothetical protein
KPN_RS05320	helD	KPN_00991	√	√			0.907821	1.25909	6.8023	14.0829	6.68227e-08	3.3084e-07	8.05867	7.29928	15.7174	6.86284e-08	3.46179e-07	8.32039	KPN	+	1125941	1127995	2055	CDS	helD	DNA helicase IV
KPN_RS05325	mgsA	KPN_00992	√	√			1.74993	1.84118	5.63092	21.4936	1.1243e-09	1.09308e-08	12.6472	5.87942	21.207	4.84123e-09	4.11658e-08	11.3731	KPN	-	1128007	1128465	459	CDS	KPN_RS05325	methylglyoxal synthase
KPN_RS05330	yccU	KPN_00993	√	√			0.926702	2.3632	6.22298	11.3642	5.04181e-07	1.86913e-06	5.93299	7.05996	21.3309	4.59638e-09	3.94596e-08	11.3116	KPN	+	1128620	1129033	414	CDS	KPN_RS05330	CoA-binding protein
KPN_RS05335	KPN_00994	KPN_00994		√			-0.313935	-0.659363	4.0303	-2.35799	0.0401845	0.0565603	-5.63573	3.97995	-4.55214	0.00135333	0.0023485	-1.90112	KPN	+	1129653	1141523	11871	CDS	KPN_RS05335	hypothetical protein
KPN_RS05340	KPN_00995	KPN_00995					-0.724794	-0.321474	-0.519778	-1.56228	0.149407	0.187177	-5.55552	0.599559	-1.08945	0.304045	0.34581	-6.39713	KPN	+	1141691	1143127	1437	CDS	KPN_RS05340	transporter
KPN_RS05345	KPN_00996	KPN_00996					-0.438313	-0.540409	1.16757	-1.58366	0.144474	0.181751	-6.03519	1.29355	-2.26789	0.0493075	0.0651877	-4.95116	KPN	+	1143124	1145271	2148	CDS	KPN_RS05345	ATP-binding protein
KPN_RS05350	KPN_00997	KPN_00997					-0.474257	-0.243345	1.13108	-1.98036	0.0759404	0.101273	-5.43751	1.45348	-0.940047	0.371545	0.413883	-6.78063	KPN	+	1145268	1146488	1221	CDS	KPN_RS05350	HlyD family type I secretion periplasmic adaptor subunit
KPN_RS05355	KPN_00998	KPN_00998					-0.205166	0.210711	3.17117	-1.30504	0.221222	0.266072	-6.98269	3.73629	1.45046	0.180605	0.215623	-6.7768	KPN	+	1146542	1149676	3135	CDS	KPN_RS05355	glycosyl transferase
KPN_RS05360	KPN_00999	KPN_00999	√	√			-0.734711	-1.0736	0.998015	-2.56422	0.0282499	0.0409566	-4.43892	1.45123	-4.11441	0.00257498	0.004268	-1.97008	KPN	+	1149823	1150698	876	CDS	KPN_RS05360	hypothetical protein
KPN_RS05365	yccV	KPN_01000		√			-0.0121527	1.43846	6.07866	-0.161138	0.875206	0.89766	-8.46	6.73274	18.4832	1.6423e-08	1.10248e-07	9.94612	KPN	-	1150741	1151058	318	CDS	KPN_RS05365	heat-shock protein HspQ
KPN_RS05370	yccW	KPN_01001	√	√			-2.23687	-3.27442	5.90484	-27.2393	1.10137e-10	1.73022e-09	15.1072	5.1852	-24.1729	1.50431e-09	1.63771e-08	12.7093	KPN	-	1151118	1152320	1203	CDS	KPN_RS05370	ribosomal RNA large subunit methyltransferase I
KPN_RS05375	KPN_01002	KPN_01002	√	√			-1.19483	-0.963281	1.88986	-5.79855	0.000175981	0.000380746	0.580938	2.33026	-4.127	0.00252685	0.00419341	-2.17243	KPN	+	1152511	1153065	555	CDS	KPN_RS05375	kinase inhibitor
KPN_RS05380	KPN_01003	KPN_01003	√	√			-1.06739	-0.783305	3.35847	-8.1402	1.03618e-05	2.83639e-05	3.22825	3.72101	-5.94386	0.000210129	0.000424297	0.153388	KPN	+	1153083	1153871	789	CDS	KPN_RS05380	AraC family transcriptional regulator
KPN_RS05385	yccX	KPN_01004	√	√			-1.26481	-0.754992	1.17011	-4.50074	0.00115318	0.00215171	-1.19569	1.96873	-3.79357	0.00419713	0.00667776	-2.62026	KPN	+	1153920	1154201	282	CDS	KPN_RS05385	acylphosphatase
KPN_RS05390	yccK	KPN_01005	√	√			-2.04318	-1.20289	4.97608	-20.51	1.7759e-09	1.5673e-08	12.2662	5.255	-11.7188	8.77507e-07	3.08452e-06	5.82252	KPN	-	1154198	1154527	330	CDS	KPN_RS05390	sulfurtransferase TusE
KPN_RS05395	yccA	KPN_01006	√	√			3.54641	4.89727	8.43947	53.3001	1.43762e-13	2.02666e-11	21.8993	8.53257	56.9044	6.70541e-13	1.17226e-10	20.4208	KPN	-	1154616	1155275	660	CDS	KPN_RS05395	BAX inhibitor protein
KPN_RS05400	KPN_01007	KPN_01007	√	√			1.45793	1.00116	3.49206	10.7738	8.26885e-07	2.90467e-06	5.92973	4.14951	8.0184	2.07177e-05	5.15728e-05	2.57856	KPN	+	1155545	1157197	1653	CDS	KPN_RS05400	ABC transporter substrate-binding protein
KPN_RS05405	KPN_01008	KPN_01008	√	√			-1.91247	-2.03182	0.301145	-5.37099	0.000318374	0.000656984	0.384788	1.34501	-7.5213	3.45502e-05	8.24066e-05	2.63497	KPN	+	1157317	1157404	88	tRNA	KPN_RS05405	tRNA-Ser
KPN_RS05415			√	√			-1.38989	-2.01898	1.13731	-4.90749	0.000623407	0.00121528	-0.538458	2.26285	-7.03119	5.86812e-05	0.0001318	1.89408	KPN	+	1158764	1158952	189	CDS	KPN_RS05415	hypothetical protein
KPN_RS05420	KPN_01011	KPN_01011	√	√			0.964837	1.67144	0.908365	3.58613	0.00499216	0.00829307	-2.65933	1.30057	6.2157	0.000150654	0.000313055	1.08072	KPN	-	1159122	1160087	966	CDS	KPN_RS05420	ferredoxin--NADP(+) reductase
KPN_RS05425	KPN_01012	KPN_01012	√	√			1.53222	1.23884	-0.0552546	4.04383	0.00236574	0.00416883	-1.61904	0.754161	4.2626	0.00206475	0.00347498	-1.56948	KPN	-	1160145	1161593	1449	CDS	gabD	NAD-dependent succinate-semialdehyde dehydrogenase
KPN_RS05430	KPN_01013	KPN_01013					0.614836	0.822478	-1.08954	1.15196	0.276237	0.324874	-5.91603	-0.848916	1.97891	0.0789417	0.101146	-4.87805	KPN	-	1161612	1162736	1125	CDS	KPN_RS05430	ring-hydroxylating oxygenase subunit alpha
KPN_RS05435	KPN_01014	KPN_01014					0.854407	0.304383	-0.757551	1.89921	0.0868523	0.114711	-5.00997	0.36995	0.9844	0.35044	0.393071	-6.44446	KPN	-	1162773	1163756	984	CDS	KPN_RS05435	BCCT family transporter
KPN_RS05440	KPN_01015	KPN_01015		√			0.314235	1.52076	2.23732	1.56988	0.147637	0.185307	-6.37616	3.30962	9.48812	5.22114e-06	1.47675e-05	4.25353	KPN	-	1163891	1164976	1086	CDS	KPN_RS05440	tartrate dehydrogenase
KPN_RS05445	KPN_01016	KPN_01016	√	√			1.05177	1.11177	1.66123	3.98823	0.00258681	0.00452565	-2.19375	2.36373	5.81894	0.000245643	0.000487736	0.302839	KPN	+	1165080	1166021	942	CDS	KPN_RS05445	LysR family transcriptional regulator
KPN_RS05450	KPN_01017	KPN_01017		√			0.17353	-2.38688	1.41398	0.799255	0.442785	0.494587	-6.99962	1.66944	-9.31835	6.06562e-06	1.6871e-05	4.41836	KPN	-	1166018	1167298	1281	CDS	KPN_RS05450	oxidoreductase
KPN_RS05455	KPN_01018	KPN_01018		√			-0.510985	-2.7998	1.74981	-2.15739	0.0564625	0.0769446	-5.34082	2.29369	-12.948	3.71881e-07	1.47023e-06	7.246	KPN	-	1167301	1168788	1488	CDS	KPN_RS05455	aldehyde dehydrogenase PuuC
KPN_RS05460	KPN_01019	KPN_01019	√	√			-1.34238	-1.22811	4.51669	-12.4332	2.17373e-07	8.87552e-07	7.1533	5.13382	-11.4169	1.0968e-06	3.76157e-06	5.59997	KPN	-	1169109	1169666	558	CDS	KPN_RS05460	XRE family transcriptional regulator
KPN_RS05465	KPN_01020	KPN_01020	√	√			-1.2534	-1.16217	4.41667	-10.3089	1.24119e-06	4.19498e-06	5.28739	5.43197	-10.551	2.14327e-06	6.76575e-06	4.82007	KPN	-	1169692	1170456	765	CDS	KPN_RS05465	gamma-glutamyl-gamma-aminobutyrate hydrolase
KPN_RS05470	KPN_01021	KPN_01021	√	√			-1.73048	-1.91935	5.20129	-18.3752	5.17154e-09	3.78469e-08	11.0751	5.8928	-17.9271	2.15237e-08	1.34857e-07	9.77008	KPN	+	1170670	1172091	1422	CDS	KPN_RS05470	gamma-glutamylputrescine synthetase
KPN_RS05475	KPN_01022	KPN_01022	√	√			-2.17621	-2.71752	4.26899	-18.1165	5.93356e-09	4.19896e-08	11.098	4.20911	-18.2143	1.8699e-08	1.21272e-07	10.1573	KPN	+	1172445	1173836	1392	CDS	KPN_RS05475	inner membrane transporter YeeF
KPN_RS05480	KPN_01023	KPN_01023	√	√			-2.11558	-1.98765	4.66208	-18.3688	5.18908e-09	3.78718e-08	11.175	4.12468	-13.8679	2.05032e-07	8.80093e-07	7.60413	KPN	-	1173955	1174077	123	CDS	KPN_RS05480	hypothetical protein
KPN_RS05485	KPN_01024	KPN_01024					-0.035727	0.0994287	4.55342	-0.372971	0.716984	0.754002	-8.11219	4.79239	0.925579	0.378626	0.420722	-7.59256	KPN	+	1174334	1174555	222	CDS	KPN_RS05485	hypothetical protein
KPN_RS05490	KPN_01025	KPN_01025	√	√			1.34369	2.63386	1.65122	5.79575	0.00017665	0.00038204	0.645704	3.05269	10.7447	1.83758e-06	5.91504e-06	5.47433	KPN	-	1174576	1175364	789	CDS	KPN_RS05490	SDR family oxidoreductase
KPN_RS05495	KPN_01026	KPN_01026	√	√			1.25179	1.76915	3.06054	8.88069	4.79419e-06	1.40803e-05	4.13249	3.94379	13.7605	2.19369e-07	9.31188e-07	7.55267	KPN	-	1175480	1175929	450	CDS	KPN_RS05495	HxlR family transcriptional regulator
KPN_RS05500	agp	KPN_01027	√				0.632466	-0.133524	4.29093	6.13434	0.000112442	0.000251609	0.431827	4.63146	-1.14994	0.279577	0.320774	-7.33048	KPN	+	1176082	1177329	1248	CDS	KPN_RS05500	bifunctional glucose-1-phosphatase/inositol phosphatase
KPN_RS05505	yccJ	KPN_01028	√	√			0.97916	2.77051	3.6692	6.28783	9.20857e-05	0.000209382	0.802489	5.14992	23.1263	2.23473e-09	2.23039e-08	12.2895	KPN	-	1177398	1177625	228	CDS	KPN_RS05505	hypothetical protein
KPN_RS05510	wrbA	KPN_01029	√	√			1.71953	3.26843	3.50253	12.7405	1.72716e-07	7.33153e-07	7.61953	5.27119	28.6747	3.25338e-10	5.0517e-09	14.272	KPN	-	1177646	1178242	597	CDS	KPN_RS05510	NAD(P)H dehydrogenase (quinone)
KPN_RS05520	KPN_01030	KPN_01030		√			0.163007	1.68772	-0.722424	0.37462	0.715796	0.753048	-6.61577	0.541801	4.53222	0.0013927	0.00241369	-1.09971	KPN	+	1178678	1178851	174	CDS	KPN_RS05520	hypothetical protein
KPN_RS05525	KPN_01031	KPN_01031	√	√			-0.69664	-1.00635	3.02013	-3.57744	0.00506467	0.00840503	-3.27794	3.42483	-5.54914	0.000346663	0.000664427	-0.313793	KPN	+	1179014	1179952	939	CDS	KPN_RS05525	EamA family transporter
KPN_RS05530	ycdG	KPN_01032	√	√			0.94197	0.757891	0.169006	2.68723	0.0228819	0.0337681	-3.98426	0.937879	2.54026	0.0315062	0.0432212	-4.41212	KPN	-	1180359	1181681	1323	CDS	KPN_RS05530	pyrimidine utilization transport protein G
KPN_RS05540	ycdI	KPN_01034					1.04669	0.445638	-1.6619	1.73589	0.113354	0.145691	-5.02863	-0.71383	0.896135	0.393335	0.435531	-6.26477	KPN	-	1182208	1182798	591	CDS	KPN_RS05540	nitroreductase family protein
KPN_RS05555	ycdL	KPN_01037					0.21726	0.870001	-1.41808	0.424209	0.680429	0.720368	-6.412	-1.19271	1.88083	0.0924198	0.116438	-4.95197	KPN	-	1183980	1184690	711	CDS	KPN_RS05555	peroxyureidoacrylate/ureidoacrylate amidohydrolase RutB
KPN_RS05560	ycdM	KPN_01038					-0.379259	0.0531912	-0.511893	-0.943011	0.367986	0.419693	-6.28522	0.450366	0.155224	0.880043	0.895761	-6.9597	KPN	-	1184690	1185781	1092	CDS	KPN_RS05560	pyrimidine monooxygenase RutA
KPN_RS05565	ycdC	KPN_01039	√	√			0.640753	0.969978	6.7501	9.95236	1.71297e-06	5.55808e-06	4.5313	6.98239	12.7209	4.33337e-07	1.68095e-06	6.33767	KPN	+	1186066	1186704	639	CDS	KPN_RS05565	transcriptional regulator
KPN_RS05570	KPN_01040	KPN_01040	√	√			0.758195	1.318	4.04277	7.03956	3.61588e-05	8.86106e-05	1.71089	4.66574	11.3165	1.18264e-06	4.01124e-06	5.60086	KPN	-	1186701	1187096	396	CDS	KPN_RS05570	hypothetical protein
KPN_RS05575	putA	KPN_01041	√	√			0.798593	-1.01988	5.19694	5.04111	0.000512	0.00101172	-1.37656	7.18546	-12.2273	6.0945e-07	2.25005e-06	5.9391	KPN	-	1187282	1191244	3963	CDS	putA	trifunctional transcriptional regulator/proline dehydrogenase/L-glutamate gamma-semialdehyde dehydrogenase
KPN_RS05580	putP	KPN_01042	√	√			-1.77722	-1.73805	5.838	-23.7987	4.14881e-10	4.95842e-09	13.6894	5.37287	-17.9852	2.0916e-08	1.32131e-07	9.86384	KPN	+	1191666	1193174	1509	CDS	KPN_RS05580	sodium:proline symporter
KPN_RS05585	betA	KPN_01043		√			0.118978	0.287163	4.5946	1.15268	0.275956	0.324686	-7.51156	4.44007	2.55148	0.0309296	0.0424845	-5.25534	KPN	+	1193309	1193743	435	CDS	KPN_RS05585	choline dehydrogenase
KPN_RS05590	nupC	KPN_01044	√	√			-2.49104	-2.71739	5.79534	-30.0876	4.13503e-11	8.36273e-10	16.1574	4.88988	-23.7149	1.78507e-09	1.88951e-08	12.5406	KPN	-	1193775	1194959	1185	CDS	KPN_RS05590	nucleoside transporter
KPN_RS05595	yijD	KPN_01045	√	√			-4.43301	-4.80222	5.83264	-43.9431	9.75983e-13	7.16106e-11	19.9585	4.88506	-34.8155	5.67576e-11	1.56727e-09	15.8864	KPN	+	1195230	1196060	831	CDS	KPN_RS05595	iron permease
KPN_RS05600	ycdO	KPN_01046	√	√			-1.91567	-3.59094	7.48506	-31.8821	2.33475e-11	5.5836e-10	16.6131	5.34968	-31.9769	1.2209e-10	2.54489e-09	15.2519	KPN	+	1196112	1197239	1128	CDS	KPN_RS05600	iron uptake system protein EfeO
KPN_RS05605	ycdB	KPN_01047	√	√			-2.06874	-3.80572	6.83062	-29.4479	5.11089e-11	9.77824e-10	15.8307	4.30559	-27.3643	4.95151e-10	7.01726e-09	13.8351	KPN	+	1197244	1198527	1284	CDS	KPN_RS05605	peroxidase
KPN_RS05610	phoH	KPN_01048	√	√			0.191915	1.64307	6.07196	2.67215	0.0234809	0.0346331	-5.5125	7.90371	23.5132	1.92673e-09	2.00418e-08	12.1552	KPN	+	1199032	1199820	789	CDS	KPN_RS05610	phosphate starvation protein PhoH
KPN_RS05620	KPN_01050	KPN_01050	√	√			1.49782	1.88753	1.19964	5.65971	0.000212745	0.00045279	0.573183	2.71674	9.69943	4.34577e-06	1.25907e-05	4.57875	KPN	-	1200873	1201550	678	CDS	KPN_RS05620	nicotinamidase
KPN_RS05625				√			0.791393	1.46655	-0.203675	2.09403	0.0628122	0.0849066	-4.85709	1.47461	6.18386	0.000156566	0.000323706	0.995567	KPN	-	1201569	1202429	861	CDS	KPN_RS05625	quercetin 2%2C3-dioxygenase
KPN_RS05630			√				0.604768	0.129106	3.12933	4.2345	0.00174678	0.00315279	-2.20143	3.46065	0.649744	0.531961	0.574192	-7.5344	KPN	+	1202544	1203449	906	CDS	KPN_RS05630	LysR family transcriptional regulator
KPN_RS05635	KPN_01053	KPN_01053	√				-0.642458	-0.153896	4.10137	-4.97763	0.000562021	0.00110405	-1.24228	4.53731	-1.33348	0.214881	0.252161	-7.09584	KPN	-	1203639	1204211	573	CDS	KPN_RS05635	TetR family transcriptional regulator
KPN_RS05640	KPN_01054	KPN_01054	√	√			1.04675	2.46556	1.84264	4.74602	0.000793578	0.00151937	-1.00593	3.65711	15.5387	7.58702e-08	3.77029e-07	8.74539	KPN	-	1204306	1205169	864	CDS	KPN_RS05640	arginase
KPN_RS05645	KPN_01055	KPN_01055	√	√			-3.16571	-3.78329	-1.38852	-4.14998	0.00199697	0.00355881	-1.15144	-0.989505	-7.40023	3.92847e-05	9.19778e-05	2.70085	KPN	-	1205698	1205785	88	tRNA	KPN_RS05645	tRNA-Ser
KPN_RS05650	ycdW	KPN_01056	√	√			1.67061	2.20733	4.82208	17.9421	6.5167e-09	4.56248e-08	10.8841	5.68676	22.0892	3.36614e-09	3.05162e-08	11.7908	KPN	+	1206054	1206992	939	CDS	KPN_RS05650	glyoxylate/hydroxypyruvate reductase A
KPN_RS05655	ycdX	KPN_01057	√	√			0.667769	1.05354	6.57703	9.86025	1.86453e-06	5.98818e-06	4.46012	6.80866	13.8441	2.08111e-07	8.91168e-07	7.16326	KPN	+	1207081	1207818	738	CDS	KPN_RS05655	phosphatase
KPN_RS05660	ycdY	KPN_01058	√	√			0.358138	0.503131	6.6549	5.07461	0.000487539	0.000966598	-1.56145	6.68214	6.6134	9.41736e-05	0.000203505	0.491596	KPN	+	1207841	1208395	555	CDS	KPN_RS05660	molecular chaperone
KPN_RS05665	ycdZ	KPN_01059	√	√			-1.98962	-1.86713	5.45282	-12.3424	2.32893e-07	9.43727e-07	6.93165	5.59044	-20.2612	7.26691e-09	5.71642e-08	10.9725	KPN	+	1208499	1208981	483	CDS	KPN_RS05665	hypothetical protein
KPN_RS05670	ymdB	KPN_01060	√	√			0.757419	0.634305	4.81837	7.43692	2.26756e-05	5.79874e-05	2.04452	5.21518	3.8446	0.00387974	0.00620226	-3.26078	KPN	+	1209131	1209658	528	CDS	KPN_RS05670	O-acetyl-ADP-ribose deacetylase
KPN_RS05675	KPN_01061	KPN_01061	√	√			0.693986	1.00774	5.49446	8.36856	8.12403e-06	2.26787e-05	3.02562	5.92422	10.5733	2.10542e-06	6.66592e-06	4.75872	KPN	+	1209725	1210318	594	CDS	KPN_RS05675	TetR family transcriptional regulator
KPN_RS05680	mdoC	KPN_01062	√				-0.513256	0.151388	5.15611	-6.18027	0.000105885	0.00023793	0.313785	5.44058	1.56842	0.150957	0.183042	-6.96112	KPN	-	1210353	1211513	1161	CDS	KPN_RS05680	glucan biosynthesis protein
KPN_RS05685	mdoG	KPN_01063	√	√			0.63594	0.618567	9.65396	11.7608	3.66147e-07	1.41928e-06	6.03485	9.25501	10.5529	2.14003e-06	6.75952e-06	4.37119	KPN	+	1211765	1213318	1554	CDS	mdoG	glucan biosynthesis protein D
KPN_RS05690	mdoH	KPN_01064	√				0.257002	-0.0888744	9.887	4.86602	0.000663034	0.00128629	-2.08836	9.51278	-1.5687	0.150892	0.183027	-7.44368	KPN	+	1213311	1215839	2529	CDS	KPN_RS05690	glucan biosynthesis protein H
KPN_RS05695	yceK	KPN_01065	√	√			-2.20231	-1.45918	2.82106	-13.8908	7.61577e-08	3.70888e-07	8.63974	3.16439	-9.61885	4.65893e-06	1.33608e-05	4.40027	KPN	+	1215906	1216133	228	CDS	KPN_RS05695	lipoprotein
KPN_RS05700	msyB	KPN_01066	√	√			0.581063	1.81691	1.6226	2.75921	0.0202269	0.0301741	-4.29862	3.27894	9.87399	3.74389e-06	1.10562e-05	4.62989	KPN	-	1216134	1216520	387	CDS	KPN_RS05700	SecY/SecA suppressor protein
KPN_RS05705	yceE	KPN_01067	√	√			-1.91321	-1.47653	1.64094	-7.71186	1.65907e-05	4.35668e-05	3.1825	2.40949	-7.50423	3.51783e-05	8.36812e-05	2.38505	KPN	-	1216612	1217838	1227	CDS	KPN_RS05705	MFS transporter
KPN_RS05710	htrB	KPN_01068	√	√			0.574996	0.914438	5.94021	7.81378	1.4807e-05	3.92873e-05	2.30054	6.34748	11.3738	1.13283e-06	3.86532e-06	5.37109	KPN	-	1218010	1218930	921	CDS	KPN_RS05710	lipid A biosynthesis lauroyl acyltransferase
KPN_RS05720	yceA	KPN_01069	√	√			-2.35764	-2.77584	5.95749	-21.6794	1.03366e-09	1.01789e-08	12.7186	6.23589	-28.7439	3.18371e-10	4.99494e-09	14.2376	KPN	+	1219136	1220200	1065	CDS	KPN_RS05720	sulfurtransferase
KPN_RS05725	yceO	KPN_01070	√	√			0.919627	0.973884	2.20202	4.32591	0.001513	0.00276532	-1.78942	2.89472	5.91762	0.0002171	0.000436563	0.308252	KPN	-	1220186	1220299	114	CDS	KPN_RS05725	DUF2770 domain-containing protein
KPN_RS05730	solA	KPN_01071	√	√			1.17893	1.36886	6.28518	16.9245	1.14616e-08	7.43342e-08	10.0401	6.75776	16.7492	3.92247e-08	2.18427e-07	8.99558	KPN	-	1220371	1221489	1119	CDS	KPN_RS05730	N-methyltryptophan oxidase
KPN_RS05735	yceP	KPN_01072	√	√			0.636069	1.53746	7.48698	10.6341	9.32725e-07	3.23405e-06	5.12352	7.99197	20.333	7.04167e-09	5.59677e-08	10.7392	KPN	-	1221615	1221869	255	CDS	bssS	biofilm formation regulatory protein BssS
KPN_RS05740	dinI	KPN_01073	√	√			-1.31928	-1.02559	5.5504	-16.849	1.19669e-08	7.70511e-08	10.1015	5.79518	-9.55971	4.90453e-06	1.39827e-05	3.85544	KPN	-	1222172	1222423	252	CDS	KPN_RS05740	DNA damage-inducible protein I
KPN_RS05745	pyrC	KPN_01074	√	√			-2.01618	-2.32336	5.68443	-24.994	2.56529e-10	3.37144e-09	14.2278	5.96942	-24.4252	1.37085e-09	1.52043e-08	12.7159	KPN	-	1222496	1223542	1047	CDS	KPN_RS05745	dihydroorotase
KPN_RS05750	yceB	KPN_01075	√	√			0.462762	1.13902	6.64466	6.95018	4.02624e-05	9.75511e-05	1.11889	6.63665	14.5071	1.3843e-07	6.27387e-07	7.63196	KPN	-	1223668	1224228	561	CDS	KPN_RS05750	lipoprotein
KPN_RS05755	yceL	KPN_01076		√			0.272714	1.05398	2.7801	1.77365	0.10664	0.138122	-6.23944	3.58525	7.10018	5.43779e-05	0.000123018	1.65019	KPN	-	1224342	1225550	1209	CDS	KPN_RS05755	MFS transporter
KPN_RS05760	rimJ	KPN_01077	√	√			1.14988	1.23682	5.40565	13.4563	1.02991e-07	4.73516e-07	7.78899	5.53847	13.1029	3.35511e-07	1.3423e-06	6.82617	KPN	+	1225780	1226364	585	CDS	KPN_RS05760	ribosomal protein S5 alanine N-acetyltransferase
KPN_RS05765	yceH	KPN_01078	√	√			1.29327	1.28896	5.64867	16.5239	1.44409e-08	9.02683e-08	9.88128	5.91436	11.9627	7.35465e-07	2.65147e-06	5.9149	KPN	+	1226374	1227027	654	CDS	KPN_RS05765	hypothetical protein
KPN_RS05770	mviM	KPN_01079	√	√			1.25614	1.32051	5.40795	14.2607	5.92946e-08	2.98255e-07	8.38974	5.59104	11.2901	1.20646e-06	4.07263e-06	5.42615	KPN	+	1227031	1227954	924	CDS	KPN_RS05770	virulence factor MviM
KPN_RS05775	mviN	KPN_01080	√	√			-1.95515	-1.65074	5.36778	-22.1055	8.54576e-10	8.82074e-09	12.9858	5.6894	-18.0459	2.03016e-08	1.28553e-07	9.8525	KPN	+	1228066	1229601	1536	CDS	KPN_RS05775	lipid II flippase MurJ
KPN_RS05780	KPN_01081	KPN_01081	√	√			0.596824	0.49744	2.4454	2.83168	0.0178662	0.0269832	-4.41344	2.86002	2.8466	0.0190443	0.0270754	-4.4084	KPN	-	1229656	1230870	1215	CDS	KPN_RS05780	MFS transporter
KPN_RS05785	KPN_01082	KPN_01082	√	√			1.37522	1.99856	3.66007	11.0391	6.60215e-07	2.37049e-06	6.13257	4.41215	16.0962	5.56682e-08	2.89529e-07	8.95503	KPN	+	1230980	1231915	936	CDS	KPN_RS05785	LysR family transcriptional regulator
KPN_RS05790	rne	KPN_01083		√			0.0895405	-0.763498	10.1246	1.02004	0.331847	0.382631	-8.22002	9.89383	-9.70771	4.31494e-06	1.2515e-05	3.56074	KPN	-	1231954	1235187	3234	CDS	KPN_RS05790	ribonuclease E
KPN_RS05795	rluC	KPN_01084	√	√			-2.18384	-2.16836	6.95309	-32.8849	1.71961e-11	4.50728e-10	16.9788	7.04913	-27.6325	4.5365e-10	6.56812e-09	13.789	KPN	+	1235845	1236840	996	CDS	KPN_RS05795	23S rRNA pseudouridine(955/2504/2580) synthase
KPN_RS05800	maf	KPN_01085	√	√			0.453297	1.05904	5.39749	5.75736	0.000186117	0.000400734	-0.338024	5.58826	10.8618	1.67622e-06	5.44872e-06	5.06149	KPN	-	1236878	1237462	585	CDS	KPN_RS05800	septum formation inhibitor Maf
KPN_RS05805	yceD	KPN_01086	√	√			-0.60088	-1.94233	11.8573	-9.10953	3.81707e-06	1.14171e-05	3.39931	11.0627	-30.4828	1.8778e-10	3.39898e-09	14.4945	KPN	+	1237604	1238125	522	CDS	KPN_RS05805	hypothetical protein
KPN_RS05810	rpmF	KPN_01087		√			0.00508819	-1.7097	10.6786	0.100599	0.921865	0.937084	-8.78057	9.73048	-22.9275	2.41388e-09	2.36834e-08	11.7864	KPN	+	1238142	1238315	174	CDS	KPN_RS05810	50S ribosomal protein L32
KPN_RS05815	plsX	KPN_01088	√	√			-0.48394	-1.98137	10.7973	-8.45341	7.43147e-06	2.09639e-05	2.71449	10.0322	-27.05	5.4923e-10	7.62234e-09	13.3811	KPN	+	1238456	1239616	1161	CDS	KPN_RS05815	phosphate acyltransferase
KPN_RS05820	fabH	KPN_01089	√	√			-0.817568	-1.46293	8.64841	-14.6969	4.4474e-08	2.34495e-07	8.37374	8.65055	-24.5459	1.3117e-09	1.47004e-08	12.5116	KPN	+	1239670	1240623	954	CDS	KPN_RS05820	3-oxoacyl-ACP synthase III
KPN_RS05825	fabD	KPN_01090		√			0.0397464	-1.8457	9.33952	0.489464	0.635113	0.678696	-8.60269	8.85375	-19.9377	8.38495e-09	6.40773e-08	10.4835	KPN	+	1240639	1241568	930	CDS	KPN_RS05825	malonyl CoA-acyl carrier protein transacylase
KPN_RS05830	fabG	KPN_01091		√			0.020206	-1.54377	10.5895	0.36418	0.723336	0.760018	-8.71019	9.61734	-26.1453	7.45177e-10	9.57489e-09	13.0692	KPN	+	1241581	1242315	735	CDS	fabG	beta-ketoacyl-ACP reductase
KPN_RS05835	acpP	KPN_01092	√	√			0.235439	-0.329987	11.0519	3.97852	0.00262762	0.00458955	-3.58895	10.5594	-5.41893	0.000410834	0.000778507	-1.44958	KPN	+	1242526	1242762	237	CDS	KPN_RS05835	acyl carrier protein
KPN_RS05840	fabF	KPN_01093		√			-0.0713496	-1.1883	10.2927	-1.21529	0.252277	0.299457	-8.0135	9.85499	-18.1735	1.90741e-08	1.2296e-07	9.51722	KPN	+	1242852	1244093	1242	CDS	KPN_RS05840	beta-ketoacyl-[acyl-carrier-protein] synthase II
KPN_RS05845	pabC	KPN_01094	√	√			-1.29919	-0.767496	5.19985	-13.6969	8.70414e-08	4.14008e-07	8.01314	5.69219	-8.11196	1.88682e-05	4.74763e-05	2.39691	KPN	+	1244219	1245028	810	CDS	KPN_RS05845	aminodeoxychorismate lyase
KPN_RS05850	yceG	KPN_01095	√	√			-1.10582	-0.618008	5.73933	-13.5595	9.57873e-08	4.4776e-07	7.81364	6.19654	-7.46753	3.65711e-05	8.63808e-05	1.59377	KPN	+	1245030	1246052	1023	CDS	KPN_RS05850	cell division protein YceG
KPN_RS05855	tmk	KPN_01096	√	√			-0.615464	-0.779665	5.8015	-8.00195	1.20369e-05	3.25664e-05	2.54797	5.98117	-6.96965	6.28358e-05	0.000139963	1.03999	KPN	+	1246042	1246683	642	CDS	KPN_RS05855	thymidylate kinase
KPN_RS05860	holB	KPN_01097	√	√			-0.658323	-1.00391	6.26776	-7.55059	1.99077e-05	5.16001e-05	1.93331	6.36301	-10.7386	1.84637e-06	5.93699e-06	4.83551	KPN	+	1246680	1247684	1005	CDS	KPN_RS05860	DNA polymerase III subunit delta'
KPN_RS05865	ycfH	KPN_01098	√	√			-0.958986	-1.0733	6.18253	-13.251	1.1914e-07	5.3633e-07	7.50829	6.21537	-12.6576	4.52404e-07	1.74606e-06	6.39528	KPN	+	1247695	1248489	795	CDS	KPN_RS05865	metal-dependent hydrolase
KPN_RS05870	ptsG	KPN_01099	√	√			0.204641	-2.4679	11.0466	4.04092	0.00237681	0.00418284	-3.4835	10.2495	-33.7533	7.50342e-11	1.89603e-09	15.5199	KPN	+	1248786	1250219	1434	CDS	KPN_RS05870	PTS glucose transporter subunit IIBC
KPN_RS05875	ycfF	KPN_01100	√	√			1.09046	0.47139	6.34333	15.8852	2.11057e-08	1.23029e-07	9.36853	6.32121	4.80835	0.000940729	0.00167258	-1.94157	KPN	+	1250481	1250837	357	CDS	KPN_RS05875	histidine triad nucleotide-binding protein
KPN_RS05880	ycfL	KPN_01101	√	√			1.149	0.403646	5.70284	13.9884	7.12449e-08	3.49505e-07	8.13994	5.846	4.10548	0.00260977	0.00432165	-2.95504	KPN	+	1250842	1251216	375	CDS	KPN_RS05880	membrane protein
KPN_RS05885	ycfM	KPN_01102	√				1.43694	0.02963	6.12246	14.8854	3.93695e-08	2.11749e-07	8.72947	6.11688	0.19208	0.85191	0.870599	-8.26213	KPN	+	1251229	1251876	648	CDS	KPN_RS05885	penicillin-binding protein activator LpoB
KPN_RS05890	ycfN	KPN_01103	√	√			0.599436	-0.788367	4.69073	6.43522	7.62348e-05	0.000175803	0.760979	4.73234	-6.20067	0.000153414	0.000318049	0.290013	KPN	+	1251857	1252684	828	CDS	KPN_RS05890	thiamine kinase
KPN_RS05895	nagZ	KPN_01104	√	√			0.361026	-0.49691	6.56025	5.47882	0.000273497	0.000570309	-0.932066	6.45695	-5.65883	0.000300999	0.000585707	-0.735259	KPN	+	1252696	1253718	1023	CDS	KPN_RS05895	beta-N-acetylhexosaminidase
KPN_RS05900	ycfP	KPN_01105	√				0.392892	-0.133583	6.12678	5.64898	0.00021591	0.000458798	-0.618095	6.23049	-1.62688	0.137934	0.168394	-7.01181	KPN	+	1253754	1254296	543	CDS	KPN_RS05900	hypothetical protein
KPN_RS05905	ndh	KPN_01106	√	√			2.88856	2.06121	7.03649	33.0281	1.64736e-11	4.41245e-10	17.0345	8.19485	28.2172	3.75901e-10	5.67239e-09	13.9002	KPN	+	1254541	1255845	1305	CDS	KPN_RS05905	NADH dehydrogenase
KPN_RS05910	ycfJ	KPN_01107	√	√			-1.30167	-0.235854	4.51403	-8.40276	7.83676e-06	2.19569e-05	3.277	5.48891	-2.59181	0.0289428	0.0399502	-5.389	KPN	+	1256040	1256579	540	CDS	KPN_RS05910	hypothetical protein
KPN_RS05915	KPN_01108	KPN_01108		√			-0.105876	2.23202	9.42109	-1.81436	0.0998094	0.130314	-7.17177	7.222	29.2181	2.74844e-10	4.44315e-09	14.3096	KPN	-	1256637	1258826	2190	CDS	KPN_RS05915	ligand-gated channel protein
KPN_RS05920							-0.418762	0.252629	-1.29395	-0.84173	0.419689	0.471732	-6.16932	-1.39932	0.510257	0.622053	0.658825	-6.39531	KPN	+	1258895	1259017	123	CDS	KPN_RS05920	hypothetical protein
KPN_RS05925	ycfQ	KPN_01109	√	√			1.27796	1.72452	5.62026	15.976	1.99793e-08	1.18004e-07	9.53408	5.94577	20.2616	7.26577e-09	5.71642e-08	10.9277	KPN	-	1259070	1259705	636	CDS	KPN_RS05925	TetR family transcriptional regulator
KPN_RS05935	ycfR	KPN_01110	√	√			1.80785	2.96607	9.29166	23.728	4.27167e-10	5.02361e-09	13.4002	9.49217	40.2415	1.53697e-11	6.38261e-10	17.2373	KPN	+	1259955	1260212	258	CDS	KPN_RS05935	multiple stress resistance protein BhsA
KPN_RS05940	ycfS	KPN_01111	√	√			5.81455	5.49619	6.98209	59.7304	4.6381e-14	8.87367e-12	22.8804	6.79636	44.8619	5.75881e-12	3.46854e-10	18.235	KPN	-	1260341	1261300	960	CDS	KPN_RS05940	peptidoglycan-binding protein LysM
KPN_RS05945	mfd	KPN_01112	√	√			2.39634	1.23255	7.37737	37.9884	4.12958e-12	1.65091e-10	18.4568	7.35034	14.2284	1.63957e-07	7.24684e-07	7.36184	KPN	-	1261464	1264910	3447	CDS	KPN_RS05945	transcription-repair coupling factor
KPN_RS05955	ycfU	KPN_01113	√	√			0.391615	0.592531	6.31758	5.31057	0.000346917	0.000709598	-1.15341	6.62996	6.1533	0.000162474	0.000335146	-0.0922221	KPN	+	1265215	1266414	1200	CDS	KPN_RS05955	transporter
KPN_RS05960	ycfV	KPN_01114	√	√			1.07713	0.442966	5.90336	11.1218	6.16081e-07	2.22696e-06	5.76476	5.9285	3.29763	0.00916375	0.01377	-4.28652	KPN	+	1266407	1267108	702	CDS	KPN_RS05960	lipoprotein ABC transporter ATP-binding protein LolD
KPN_RS05965	ycfW	KPN_01115	√	√			0.390894	0.437813	6.94354	5.5258	0.000256109	0.000536793	-0.906236	6.96457	5.41503	0.000412944	0.000781952	-1.15065	KPN	+	1267108	1268352	1245	CDS	KPN_RS05965	lipoprotein transporter subunit LolE
KPN_RS05970	ycfX	KPN_01116	√				0.730696	-0.0925798	6.38047	7.51059	2.08375e-05	5.38737e-05	1.86846	6.30683	-0.885706	0.398642	0.440606	-7.89453	KPN	+	1268401	1269312	912	CDS	KPN_RS05970	N-acetylglucosamine kinase
KPN_RS05975	cobB	KPN_01117	√				0.341664	0.187192	6.26539	4.25827	0.00168254	0.00304815	-2.82286	6.23176	1.46785	0.175937	0.210237	-7.22774	KPN	+	1269327	1270142	816	CDS	KPN_RS05975	NAD-dependent deacylase
KPN_RS05980	KPN_01118	KPN_01118	√	√			-0.778276	-1.09339	3.68547	-5.46129	0.000280307	0.0005836	-0.397085	3.94601	-7.83645	2.49106e-05	6.10178e-05	2.42037	KPN	+	1270248	1270592	345	CDS	KPN_RS05980	hypothetical protein
KPN_RS05985	KPN_01119	KPN_01119	√	√			1.16187	1.01564	5.03764	11.7943	3.56527e-07	1.386e-06	6.50943	5.63983	11.5371	1.00298e-06	3.47764e-06	5.61263	KPN	-	1270617	1271579	963	CDS	KPN_RS05985	transcriptional regulator
KPN_RS05990	KPN_01120	KPN_01120	√				1.7502	0.0966278	2.15217	8.58207	6.50093e-06	1.85336e-05	4.04614	3.11493	0.635916	0.540538	0.582746	-7.46146	KPN	-	1271615	1272409	795	CDS	KPN_RS05990	triose-phosphate isomerase
KPN_RS05995	KPN_01121	KPN_01121		√			0.230913	0.749587	0.225667	0.659046	0.524809	0.574458	-6.73561	0.851549	2.47924	0.0348363	0.0475217	-4.49023	KPN	+	1272652	1273659	1008	CDS	KPN_RS05995	4-hydroxythreonine-4-phosphate dehydrogenase
KPN_RS06000	KPN_01122	KPN_01122		√			0.694839	0.852085	0.4089	2.30577	0.0439191	0.0611738	-4.6946	1.26114	3.37782	0.00806149	0.0122269	-3.11353	KPN	+	1273695	1275413	1719	CDS	KPN_RS06000	PTS sugar transporter subunit IIBC
KPN_RS06005	KPN_01123	KPN_01123					0.286804	0.608238	-2.43611	0.408924	0.691249	0.729516	-6.17763	-1.40471	0.93099	0.375966	0.4182	-6.08123	KPN	+	1275506	1276525	1020	CDS	KPN_RS06005	2-keto-3-deoxygluconate permease
KPN_RS06020	talA	KPN_01126					0.386841	-0.323553	-0.290513	0.781351	0.452767	0.503942	-6.48986	0.158563	-0.89311	0.394869	0.437048	-6.47668	KPN	+	1277419	1278369	951	CDS	KPN_RS06020	transaldolase
KPN_RS06025	tktA	KPN_01127	√	√			1.29835	1.05736	0.786189	4.72356	0.000820904	0.00157001	-0.743063	1.4559	4.38043	0.0017361	0.00295623	-1.55665	KPN	+	1278389	1280395	2007	CDS	KPN_RS06025	transketolase
KPN_RS06030	KPN_01128	KPN_01128					0.279583	-0.332153	1.7992	1.32347	0.215253	0.259651	-6.56986	2.7292	-1.9944	0.076991	0.09867	-5.75663	KPN	+	1280633	1282261	1629	CDS	KPN_RS06030	long-chain-fatty-acid--CoA ligase
KPN_RS06035			√				1.13704	0.353129	2.84238	7.03617	3.63057e-05	8.88892e-05	2.0096	3.48542	1.85118	0.0969027	0.121628	-6.15616	KPN	+	1282258	1283982	1725	CDS	KPN_RS06035	aldehyde dehydrogenase
KPN_RS06040	potD	KPN_01129		√			0.151832	-1.18413	6.80533	2.11329	0.0608129	0.0823704	-6.54347	6.58611	-15.302	8.68049e-08	4.23828e-07	8.14779	KPN	-	1284029	1285075	1047	CDS	KPN_RS06040	spermidine/putrescine ABC transporter substrate-binding protein
KPN_RS06045	potC	KPN_01130	√	√			-1.93339	-2.50286	4.30656	-16.5423	1.42863e-08	8.96156e-08	10.1443	4.33508	-19.1601	1.19385e-08	8.49332e-08	10.6066	KPN	-	1285072	1285857	786	CDS	KPN_RS06045	spermidine/putrescine ABC transporter permease PotC
KPN_RS06050	potB	KPN_01131	√	√			-2.28204	-2.54396	4.47471	-20.3362	1.92947e-09	1.66982e-08	12.2609	4.57853	-19.0164	1.27631e-08	8.97348e-08	10.5121	KPN	-	1285854	1286711	858	CDS	KPN_RS06050	spermidine/putrescine ABC transporter permease PotB
KPN_RS06055	potA	KPN_01132	√	√			-2.4496	-2.39031	5.57408	-29.2338	5.49197e-11	1.0251e-09	15.8795	5.67869	-24.2956	1.43769e-09	1.58471e-08	12.6946	KPN	-	1286695	1287831	1137	CDS	KPN_RS06055	putrescine/spermidine ABC transporter ATP-binding protein
KPN_RS06060	pepT	KPN_01133	√	√			0.863473	1.51178	1.84043	3.97858	0.00262736	0.00458955	-2.26541	2.77563	7.88657	2.36696e-05	5.82444e-05	2.73628	KPN	+	1288090	1289322	1233	CDS	KPN_RS06060	peptidase T
KPN_RS06065	ycfD	KPN_01134	√	√			0.312787	0.505851	8.68152	4.55838	0.00105542	0.00198591	-2.53212	8.63166	8.41174	1.40616e-05	3.62676e-05	2.35135	KPN	-	1289462	1290583	1122	CDS	KPN_RS06065	50S ribosomal protein L16 arginine hydroxylase
KPN_RS06070	phoQ	KPN_01135	√	√			0.471321	-0.18928	6.10895	5.88561	0.000156455	0.000342233	-0.269271	7.0894	-2.67903	0.0250739	0.0349976	-5.4944	KPN	-	1290669	1292135	1467	CDS	KPN_RS06070	sensor protein PhoQ
KPN_RS06075	phoP	KPN_01136	√	√			0.693214	0.29548	5.50093	7.27342	2.7415e-05	6.88848e-05	1.70881	6.57652	3.83328	0.00394791	0.00630371	-3.50666	KPN	-	1292135	1292806	672	CDS	KPN_RS06075	two-component system response regulator PhoP
KPN_RS06080	KPN_01137	KPN_01137	√				0.328996	0.281642	3.597	2.80889	0.0185771	0.02797	-4.76413	4.22372	2.45039	0.0365305	0.0496181	-5.3766	KPN	+	1293090	1293896	807	CDS	KPN_RS06080	AraC family transcriptional regulator
KPN_RS06085	KPN_01138	KPN_01138	√	√			0.507603	0.943663	3.05422	3.61487	0.0047601	0.00793152	-3.22963	2.9963	5.33904	0.000456491	0.000859249	-0.512785	KPN	+	1293980	1294342	363	CDS	KPN_RS06085	cupin
KPN_RS06090	purB	KPN_01139					-0.10473	-0.212379	7.83933	-1.83277	0.0968554	0.126735	-7.06849	7.76018	-2.43914	0.0372129	0.0505062	-5.97229	KPN	-	1294397	1295767	1371	CDS	KPN_RS06090	adenylosuccinate lyase
KPN_RS06095	ycfC	KPN_01140	√	√			-0.972041	-0.972399	6.89678	-15.4398	2.77332e-08	1.56716e-07	9.0071	7.0606	-12.7973	4.11507e-07	1.60908e-06	6.38386	KPN	-	1295771	1296412	642	CDS	KPN_RS06095	lysogenization protein HflD
KPN_RS06100	trmU	KPN_01141	√	√			-1.05884	-0.913531	7.82478	-18.3329	5.28847e-09	3.83361e-08	10.7348	7.98163	-13.3918	2.77734e-07	1.13488e-06	6.71227	KPN	-	1296467	1297573	1107	CDS	KPN_RS06100	tRNA 2-thiouridine(34) synthase MnmA
KPN_RS06105	ymfB	KPN_01142	√				0.258708	0.0851074	5.39276	3.2423	0.00887955	0.0141824	-4.41282	5.42457	0.894958	0.393932	0.436101	-7.73991	KPN	-	1297630	1298088	459	CDS	KPN_RS06105	NUDIX hydrolase
KPN_RS06110	ymfC	KPN_01143	√				0.239066	0.0871042	5.6936	2.88948	0.0161837	0.0247209	-5.07704	5.6799	0.582954	0.574125	0.614135	-8.02586	KPN	-	1298105	1298755	651	CDS	KPN_RS06110	23S rRNA pseudouridine synthase E
KPN_RS06115	icdA	KPN_01144		√			-0.0515418	-0.843599	11.3732	-0.962869	0.358406	0.410428	-8.32511	10.8101	-15.6634	7.07338e-08	3.56e-07	8.02486	KPN	+	1298996	1300246	1251	CDS	KPN_RS06115	isocitrate dehydrogenase (NADP(+))
KPN_RS06120	KPN_01145	KPN_01145	√	√			0.580884	0.930799	3.77602	4.50801	0.00114034	0.00212998	-1.91575	3.92023	7.47735	3.61926e-05	8.56376e-05	2.01716	KPN	-	1300519	1301232	714	CDS	KPN_RS06120	transcriptional regulator
KPN_RS06125	KPN_01146	KPN_01146					-0.13946	0.748198	-0.0718812	-0.301966	0.768889	0.802286	-6.82767	0.267864	2.0678	0.0683589	0.0882194	-4.99643	KPN	-	1301229	1301621	393	CDS	KPN_RS06125	amino acid-binding protein
KPN_RS06130	KPN_01147	KPN_01147					-0.964515	0.0941744	0.0429574	-2.30062	0.0443055	0.06168	-4.58867	0.803889	0.324301	0.753061	0.781055	-7.00959	KPN	-	1301614	1301937	324	CDS	KPN_RS06130	antibiotic biosynthesis monooxygenase
KPN_RS06135			√				0.674288	0.324627	1.38285	3.07405	0.0118119	0.0184264	-3.68524	1.58495	1.05326	0.319464	0.361965	-6.70223	KPN	-	1302057	1302233	177	CDS	KPN_RS06135	hypothetical protein
KPN_RS06140			√	√			2.53699	1.50671	3.94734	11.4116	4.85025e-07	1.80562e-06	6.46558	4.1307	7.88324	2.37501e-05	5.84156e-05	2.45128	KPN	-	1302375	1302602	228	CDS	KPN_RS06140	hypothetical protein
KPN_RS06145	KPN_01148	KPN_01148		√			0.29547	1.91557	-1.16996	0.588723	0.569157	0.616328	-6.38723	-0.661759	4.15495	0.00242327	0.00404155	-1.44486	KPN	-	1302715	1303908	1194	CDS	KPN_RS06145	glutathione-dependent formaldehyde dehydrogenase
KPN_RS06155	yciG	KPN_01149					-1.18657	0.112857	-2.11924	-1.92361	0.0834262	0.110486	-4.65471	-0.615159	0.29079	0.777749	0.804636	-6.66423	KPN	+	1304530	1304715	186	CDS	KPN_RS06155	hypothetical protein
KPN_RS06160	yciF	KPN_01150	√	√			-2.85375	-1.41926	-1.92716	-4.44683	0.00125334	0.00232403	-0.653823	-1.46496	-2.75678	0.0220667	0.0310429	-3.53038	KPN	+	1304806	1305300	495	CDS	KPN_RS06160	YciE/YciF family protein
KPN_RS06165	yciE	KPN_01151	√				-1.1288	0.101273	-0.107124	-3.0747	0.0117989	0.0184223	-3.24441	0.385837	0.315522	0.759502	0.787278	-6.90144	KPN	+	1305327	1305833	507	CDS	KPN_RS06165	YciE/YciF family protein
KPN_RS06170	KPN_01152	KPN_01152	√				-1.23823	-0.051782	0.90133	-4.35009	0.00145687	0.00267276	-1.36904	1.91161	-0.252224	0.806489	0.829085	-7.33514	KPN	+	1305850	1306737	888	CDS	KPN_RS06170	Mn-containing catalase
KPN_RS06175	KPN_01153	KPN_01153					-0.168305	0.126236	3.37915	-1.3058	0.220973	0.265892	-7.03647	4.25787	1.02763	0.330741	0.372928	-7.38476	KPN	+	1306793	1308199	1407	CDS	KPN_RS06175	cytochrome ubiquinol oxidase subunit I
KPN_RS06180	KPN_01154	KPN_01154		√			0.10704	0.67367	3.31456	0.82422	0.42911	0.480908	-7.52381	3.69564	5.01279	0.000708608	0.00128548	-1.14843	KPN	+	1308196	1309206	1011	CDS	KPN_RS06180	ubiquinol oxidase subunit II%2C cyanide insensitive
KPN_RS06185	KPN_01155	KPN_01155		√			1.02464	3.04067	-0.852976	2.17981	0.0543673	0.0742974	-4.54872	0.363661	8.88625	8.97697e-06	2.4074e-05	4.13647	KPN	-	1309322	1309519	198	CDS	KPN_RS06185	hypothetical protein
KPN_RS06190	KPN_01157	KPN_01157					0.176862	0.214293	3.87944	1.57265	0.146996	0.18459	-6.81434	4.22729	1.8172	0.102291	0.127941	-6.37073	KPN	+	1310086	1310718	633	CDS	KPN_RS06190	DNA-binding protein
KPN_RS06195	KPN_01158	KPN_01158	√	√			-0.939757	-0.732038	1.21681	-3.59756	0.00489851	0.00814695	-2.72708	1.6124	-2.95542	0.015941	0.0229806	-3.90641	KPN	+	1310758	1310928	171	CDS	KPN_RS06195	hypothetical protein
KPN_RS06200	KPN_01159	KPN_01159	√	√			-1.57402	-0.8421	5.23109	-15.07	3.49894e-08	1.91459e-07	9.00299	6.34078	-10.8156	1.73796e-06	5.61874e-06	4.90274	KPN	+	1311326	1312012	687	CDS	KPN_RS06200	cyclic diguanylate phosphodiesterase
KPN_RS06205	KPN_01160	KPN_01160					-1.93868	-1.1561	-2.88397	-2.22393	0.0504599	0.0694391	-4.04597	-1.33264	-2.4138	0.0387978	0.0524583	-4.10559	KPN	-	1312125	1312289	165	CDS	KPN_RS06205	hypothetical protein
KPN_RS06210	KPN_01161	KPN_01161		√			0.19613	0.68268	1.04927	0.784086	0.451233	0.502443	-6.89985	2.08511	3.53688	0.0062648	0.00968837	-3.06755	KPN	-	1312323	1313831	1509	CDS	KPN_RS06210	3%2C4-dihydroxybenzoate decarboxylase
KPN_RS06215	KPN_01162	KPN_01162	√				0.773481	0.274265	4.22193	7.66473	1.74932e-05	4.5735e-05	2.45304	4.82215	2.33128	0.0444352	0.0593615	-5.69036	KPN	+	1313952	1314842	891	CDS	KPN_RS06215	LysR family transcriptional regulator
KPN_RS06220	KPN_01163	KPN_01163	√	√			-0.339165	-0.385107	5.33449	-3.60696	0.00482278	0.00802349	-3.77094	5.32123	-4.04048	0.00287823	0.00472241	-2.96827	KPN	-	1314849	1316633	1785	CDS	KPN_RS06220	hypothetical protein
KPN_RS06225	KPN_01164	KPN_01164	√				-0.294099	0.0598051	3.6273	-2.50487	0.0312705	0.0449466	-5.29038	4.42776	0.547299	0.597376	0.636465	-7.81061	KPN	-	1316707	1317915	1209	CDS	KPN_RS06225	phosphodiesterase
KPN_RS06230	KPN_01165	KPN_01165					-0.206621	0.0895922	2.31305	-1.15743	0.274099	0.322998	-6.91721	2.68241	0.426982	0.679346	0.713429	-7.47164	KPN	+	1318218	1319261	1044	CDS	KPN_RS06230	L-asparaginase
KPN_RS06235			√	√			-4.32943	-2.49753	-1.93184	-5.65672	0.000213621	0.000454474	1.01159	-0.688876	-5.53034	0.000355216	0.000678503	0.51646	KPN	+	1319342	1319461	120	CDS	KPN_RS06235	hypothetical protein
KPN_RS06245	KPN_01167	KPN_01167	√	√			-0.798077	1.24388	7.36257	-8.27411	8.97844e-06	2.48566e-05	2.6748	8.2779	19.8497	8.72123e-09	6.65195e-08	10.4773	KPN	+	1319923	1320837	915	CDS	KPN_RS06245	lipid A biosynthesis palmitoleoyl acyltransferase
KPN_RS06250	yeaS	KPN_01168		√			0.121216	0.359931	7.52121	1.83279	0.0968514	0.126735	-7.04719	7.64817	4.90294	0.000824517	0.00147773	-1.98257	KPN	+	1320927	1321565	639	CDS	KPN_RS06250	leucine efflux protein
KPN_RS06255	KPN_01169	KPN_01169	√	√			-1.17363	-1.47953	5.66685	-15.3009	3.02442e-08	1.68704e-07	9.07637	5.88627	-15.7842	6.61196e-08	3.34153e-07	8.54514	KPN	+	1321696	1321959	264	CDS	KPN_RS06255	hypothetical protein
KPN_RS06260			√	√			-1.45751	-0.651099	4.02529	-13.3093	1.14294e-07	5.17998e-07	7.94753	4.24438	-5.33582	0.000458442	0.000862027	-0.797285	KPN	-	1322019	1322144	126	CDS	KPN_RS06260	hypothetical protein
KPN_RS06265	KPN_01171	KPN_01171					-0.238943	-0.0615647	3.72343	-1.90046	0.086673	0.114502	-6.29524	3.85027	-0.458058	0.657684	0.693819	-7.73617	KPN	-	1322336	1322437	102	CDS	KPN_RS06265	hypothetical protein
KPN_RS06270	yeaP	KPN_01172	√	√			1.06204	0.818203	5.57821	14.0128	7.00746e-08	3.44711e-07	8.17583	6.01186	8.88148	9.01672e-06	2.41392e-05	3.15282	KPN	-	1322495	1323508	1014	CDS	KPN_RS06270	GGDEF domain-containing protein
KPN_RS06275	yoaF	KPN_01173	√				0.403167	-0.0952475	4.4643	3.84337	0.00327088	0.00561606	-3.1877	4.79778	-0.400454	0.698088	0.730062	-7.95952	KPN	+	1323809	1324048	240	CDS	KPN_RS06275	hypothetical protein
KPN_RS06280	yeaO	KPN_01174	√				1.10667	0.291931	3.96167	8.59403	6.4211e-06	1.83357e-05	3.6028	4.12703	1.80453	0.104369	0.130388	-6.36745	KPN	-	1324038	1324394	357	CDS	KPN_RS06280	MarR family transcriptional regulator
KPN_RS06285	yhjR	KPN_01175	√				1.5379	-0.637694	2.59887	7.8253	1.46188e-05	3.88771e-05	3.0635	2.65786	-1.73081	0.117265	0.145179	-6.12685	KPN	-	1324381	1324890	510	CDS	KPN_RS06285	hypothetical protein
KPN_RS06290			√	√			-1.39524	-1.42935	5.55506	-16.551	1.42142e-08	8.9268e-08	9.9174	6.09456	-16.7075	4.00955e-08	2.22122e-07	9.05774	KPN	+	1325036	1325728	693	CDS	KPN_RS06290	hypothetical protein
KPN_RS06295	yeaN	KPN_01176	√	√			-1.11339	-3.26231	2.10554	-3.95507	0.00272892	0.00475563	-2.36558	1.50543	-8.07834	1.9511e-05	4.89765e-05	3.26144	KPN	-	1325760	1326944	1185	CDS	KPN_RS06295	MFS transporter
KPN_RS06300	yeaM	KPN_01177		√			0.220811	0.783477	3.50273	1.72743	0.11491	0.147442	-6.49893	4.54769	6.12853	0.000167443	0.000344334	0.231758	KPN	+	1327046	1327837	792	CDS	KPN_RS06300	AraC family transcriptional regulator
KPN_RS06305	yeaL	KPN_01178	√	√			-1.10398	-1.31573	3.21013	-6.99081	3.83378e-05	9.32678e-05	1.86063	2.99544	-8.23217	1.67527e-05	4.2715e-05	3.05224	KPN	-	1327821	1328267	447	CDS	KPN_RS06305	DUF441 family protein
KPN_RS06310	yeaK	KPN_01179	√				1.18118	-0.450405	3.084	4.57832	0.00102366	0.00193023	-1.60932	3.31652	-1.6366	0.13587	0.166102	-6.42619	KPN	-	1328385	1328885	501	CDS	KPN_RS06310	hypothetical protein
KPN_RS06315	KPN_01180	KPN_01180	√	√			-2.10805	-0.389515	5.16039	-17.7637	7.17872e-09	4.95668e-08	10.7461	3.81104	-2.72208	0.0233608	0.0327506	-4.83981	KPN	+	1329129	1330268	1140	CDS	KPN_RS06315	glycosyl transferase
KPN_RS06320	KPN_01181	KPN_01181	√				-0.241972	-0.215999	5.68328	-2.96647	0.014189	0.0218613	-4.94187	5.4386	-2.19928	0.0551714	0.0722801	-6.01794	KPN	-	1330439	1330681	243	CDS	KPN_RS06320	DNA-damage-inducible protein I
KPN_RS06325	KPN_01182	KPN_01182					-0.319732	0.414291	1.14408	-1.09143	0.300781	0.350661	-6.63826	1.55384	1.48777	0.170719	0.204733	-6.1765	KPN	+	1331299	1332783	1485	CDS	KPN_RS06325	group II intron reverse transcriptase/maturase
KPN_RS06330	KPN_01183	KPN_01183	√	√			-0.809489	0.475783	2.74413	-5.39396	0.000308192	0.0006372	-0.257964	3.13714	2.87434	0.0181989	0.0259839	-4.43031	KPN	+	1332862	1333281	420	CDS	KPN_RS06330	DNA polymerase V
KPN_RS06335	KPN_01184	KPN_01184	√				-0.587494	-0.00122615	3.38288	-4.72956	0.000813506	0.00155697	-1.45984	3.74519	-0.00893439	0.993065	0.99395	-7.82799	KPN	+	1333284	1334549	1266	CDS	KPN_RS06335	DNA polymerase V subunit UmuC
KPN_RS06340	KPN_01185	KPN_01185	√	√			1.0709	1.5529	1.64757	4.84204	0.000687172	0.00132703	-0.800487	2.49199	8.38133	1.44817e-05	3.72795e-05	3.32154	KPN	-	1334556	1335461	906	CDS	KPN_RS06340	LysR family transcriptional regulator
KPN_RS06345	KPN_01186	KPN_01186	√				-0.609473	0.0417827	1.40624	-2.61579	0.0258619	0.0378325	-4.47642	2.17693	0.18546	0.856948	0.874565	-7.42118	KPN	+	1335628	1336377	750	CDS	KPN_RS06345	oxidoreductase
KPN_RS06350	KPN_01187	KPN_01187					-1.12202	-0.784687	-2.62419	-1.11437	0.291288	0.340854	-5.59168	-1.36929	-1.69367	0.124301	0.152971	-5.18545	KPN	-	1336374	1337591	1218	CDS	KPN_RS06350	MFS transporter
KPN_RS06355	KPN_01188	KPN_01188	√				0.47196	0.313673	3.22608	3.19205	0.0096675	0.0153539	-4.00509	4.0764	1.86864	0.0942379	0.118589	-6.26134	KPN	+	1337767	1338647	881	CDS	KPN_RS06355	LysR family transcriptional regulator
KPN_RS06360							-1.33391	-1.10689	-2.0741	-2.16979	0.0552939	0.0754674	-4.28857	-0.911712	-2.05136	0.070208	0.0904097	-4.75186	KPN	-	1338718	1338837	120	CDS	KPN_RS06360	hypothetical protein
KPN_RS06365	KPN_01189	KPN_01189		√			0.178198	0.779357	2.69807	1.20877	0.254664	0.301956	-6.96968	3.30139	5.38691	0.000428514	0.000809805	-0.519566	KPN	+	1338905	1339216	312	CDS	KPN_RS06365	hypothetical protein
KPN_RS06370	KPN_01190	KPN_01190	√				0.432538	0.336414	2.51767	2.73828	0.0209652	0.0311627	-4.59697	2.93662	1.84445	0.0979482	0.122854	-6.03443	KPN	-	1339338	1339820	483	CDS	KPN_RS06370	glutathione peroxidase
KPN_RS06375	KPN_01191	KPN_01191	√	√			1.08772	1.34096	3.74825	7.56986	1.94759e-05	5.05976e-05	2.45591	4.41083	11.8137	8.18917e-07	2.90911e-06	6.0435	KPN	+	1339979	1340542	564	CDS	KPN_RS06375	hypothetical protein
KPN_RS06380	yeaH	KPN_01192		√			0.233885	1.29088	2.13683	1.14865	0.277538	0.326261	-6.87583	3.76437	8.62839	1.14282e-05	2.99222e-05	3.30844	KPN	-	1340588	1341871	1284	CDS	KPN_RS06380	hypothetical protein
KPN_RS06385	yeaG	KPN_01193	√	√			1.02843	1.99241	3.51508	7.84743	1.42646e-05	3.79988e-05	2.84346	5.23585	19.1896	1.17767e-08	8.41719e-08	10.5037	KPN	-	1341957	1343891	1935	CDS	KPN_RS06385	serine protein kinase PrkA
KPN_RS06390	mipA	KPN_01194	√	√			1.19812	1.01141	8.14024	20.2876	1.97499e-09	1.70371e-08	11.7873	8.43901	16.2171	5.21228e-08	2.74366e-07	8.508	KPN	+	1344308	1345054	747	CDS	KPN_RS06390	MltA-interacting protein MipA
KPN_RS06395	yeaE	KPN_01195		√			-0.172029	-0.644609	5.71089	-2.24949	0.0483222	0.0667686	-6.1642	5.54977	-7.23002	4.71842e-05	0.000108576	1.42035	KPN	+	1345146	1346000	855	CDS	KPN_RS06395	aldo/keto reductase
KPN_RS06400	yeaD	KPN_01196	√	√			1.5802	1.50599	6.97635	19.3082	3.1969e-09	2.55228e-08	11.3568	7.25664	20.2911	7.17212e-09	5.66682e-08	10.7895	KPN	-	1346057	1346941	885	CDS	KPN_RS06400	D-hexose-6-phosphate mutarotase
KPN_RS06405	gapA	KPN_01197	√	√			1.95679	1.93659	12.3935	29.3212	5.33274e-11	1.0059e-09	15.551	13.1215	29.952	2.19913e-10	3.80024e-09	14.2391	KPN	-	1347016	1348011	996	CDS	KPN_RS06405	aldehyde dehydrogenase
KPN_RS06410	yeaA	KPN_01198		√			-0.0565924	-0.558664	6.29288	-0.806075	0.43902	0.491377	-8.16027	6.50514	-7.02327	5.91986e-05	0.0001328	1.02255	KPN	+	1348350	1348763	414	CDS	KPN_RS06410	peptide-methionine (R)-S-oxide reductase
KPN_RS06415	yeaC	KPN_01199		√			-0.0631739	-0.719044	5.61462	-0.805419	0.439382	0.491597	-8.05252	5.7729	-6.69209	8.60104e-05	0.000186996	0.731652	KPN	+	1348807	1349085	279	CDS	KPN_RS06415	hypothetical protein
KPN_RS06420	KPN_01200	KPN_01200	√	√			0.325226	0.493856	5.41722	4.20425	0.00183228	0.00328939	-2.7746	5.27218	5.20549	0.000545519	0.00100736	-1.18233	KPN	-	1349180	1349524	345	CDS	KPN_RS06420	HNH endonuclease
KPN_RS06425	KPN_01201	KPN_01201	√	√			-1.73056	-1.12065	1.98821	-8.85067	4.94138e-06	1.4465e-05	4.37429	2.65184	-6.37889	0.000123942	0.000261709	0.968745	KPN	-	1349685	1350938	1254	CDS	KPN_RS06425	chitinase
KPN_RS06430	pncA	KPN_01202	√	√			-0.387999	-0.811899	6.14292	-5.50101	0.000265134	0.000553947	-0.840018	6.00968	-9.25375	6.42557e-06	1.77728e-05	3.52269	KPN	-	1351109	1351750	642	CDS	KPN_RS06430	nicotinamidase/pyrazinamidase
KPN_RS06435	ansA	KPN_01203	√	√			-0.607719	-0.890677	6.78086	-8.01787	1.18298e-05	3.20877e-05	2.43015	6.6446	-11.2357	1.25712e-06	4.21953e-06	5.21496	KPN	-	1351760	1352779	1020	CDS	KPN_RS06435	L-asparaginase 1
KPN_RS06440	sppA	KPN_01204	√	√			1.1968	1.18818	8.05704	18.8205	4.09912e-09	3.12361e-08	10.9989	8.269	18.7667	1.43505e-08	9.80399e-08	9.93403	KPN	-	1352918	1354771	1854	CDS	KPN_RS06440	signal peptide peptidase SppA
KPN_RS06445	ydjA	KPN_01205	√	√			1.77707	1.95582	6.7527	27.1768	1.12655e-10	1.75945e-09	14.9858	6.93033	19.1788	1.18358e-08	8.44263e-08	10.2909	KPN	+	1354937	1355488	552	CDS	KPN_RS06445	NAD(P)H nitroreductase
KPN_RS06450	phoC	KPN_01206	√				1.01082	-0.283653	1.92297	4.83251	0.00069702	0.00134466	-0.894706	2.2797	-1.43774	0.184089	0.21905	-6.43587	KPN	-	1356224	1356970	747	CDS	KPN_RS06450	acid phosphatase
KPN_RS06455	selD	KPN_01207	√	√			1.57509	0.993724	7.11273	17.133	1.01831e-08	6.71811e-08	10.0866	7.43293	8.51686	1.2709e-05	3.30335e-05	2.58261	KPN	+	1357196	1358239	1044	CDS	KPN_RS06455	selenide%2Cwater dikinase SelD
KPN_RS06460	topB	KPN_01208	√	√			0.721684	0.611257	7.88146	11.831	3.46339e-07	1.34934e-06	6.17622	8.11813	8.66985	1.09888e-05	2.89272e-05	2.66413	KPN	+	1358244	1360190	1947	CDS	KPN_RS06460	DNA topoisomerase III
KPN_RS06465	KPN_01209	KPN_01209					0.147977	0.0606041	6.0819	1.83401	0.0966589	0.12654	-6.88094	6.38488	0.538703	0.603056	0.641114	-8.16541	KPN	+	1360370	1361350	981	CDS	KPN_RS06465	NAD(P)H quinone oxidoreductase
KPN_RS06470	gdhA	KPN_01210	√	√			1.11292	1.12715	6.70582	14.1218	6.50916e-08	3.23766e-07	8.10182	6.53756	12.1889	6.26157e-07	2.30575e-06	5.99591	KPN	-	1361394	1362737	1344	CDS	KPN_RS06470	glutamate dehydrogenase
KPN_RS06475			√	√			-3.1545	-2.93921	-1.16543	-5.80158	0.000175259	0.000379339	1.20752	-0.183175	-6.63849	9.14823e-05	0.000198088	1.84495	KPN	+	1362693	1362818	126	CDS	KPN_RS06475	hypothetical protein
KPN_RS06480	nudG	KPN_01211					0.0816725	0.490735	1.94715	0.438172	0.670612	0.711445	-7.39551	2.51937	2.37044	0.0416658	0.0558987	-5.10617	KPN	-	1362920	1363330	411	CDS	KPN_RS06480	pyrimidine (deoxy)nucleoside triphosphate pyrophosphohydrolase
KPN_RS06485	ynjF	KPN_01212		√			-0.109835	-0.664971	1.0466	-0.393277	0.702401	0.740118	-7.14199	1.43208	-2.62887	0.0272302	0.0377712	-4.40019	KPN	+	1363417	1364040	624	CDS	KPN_RS06485	membrane protein
KPN_RS06490	ynjE	KPN_01213					0.129977	-0.480248	1.55976	0.598729	0.562722	0.610594	-7.19043	2.01627	-2.42347	0.0381853	0.0517215	-4.89209	KPN	-	1364092	1365399	1308	CDS	KPN_RS06490	sulfurtransferase
KPN_RS06495	ynjD	KPN_01214					0.541735	-0.104058	1.39201	2.18924	0.0535084	0.0732919	-5.18367	1.88444	-0.39382	0.702809	0.733908	-7.27781	KPN	-	1365493	1366125	633	CDS	KPN_RS06495	sulfate ABC transporter ATP-binding protein
KPN_RS06500	ynjC	KPN_01215	√	√			0.951541	-1.72045	0.837739	2.78229	0.0194427	0.0291015	-4.01638	0.769773	-4.58918	0.00128327	0.00223632	-1.06143	KPN	-	1366125	1367660	1536	CDS	KPN_RS06500	thiamine ABC transporter permease
KPN_RS06505	ynjB	KPN_01216		√			-0.413855	-0.601209	1.62228	-1.74121	0.112385	0.144618	-5.94711	2.12087	-2.73943	0.0227044	0.0318563	-4.39853	KPN	-	1367633	1368811	1179	CDS	KPN_RS06505	ABC transporter substrate-binding protein
KPN_RS06510	ynjA	KPN_01217	√	√			-1.0358	-1.04083	0.81524	-3.14233	0.0105178	0.0165717	-3.38512	1.32218	-3.737	0.00458123	0.00724584	-2.54045	KPN	-	1368814	1369374	561	CDS	KPN_RS06510	carboxymuconolactone decarboxylase family protein
KPN_RS06515	ydjZ	KPN_01218	√	√			-1.3108	-1.6646	0.371476	-3.29409	0.00813631	0.013085	-2.98512	0.900544	-5.25702	0.000509125	0.000945367	-0.123611	KPN	-	1369371	1370081	711	CDS	KPN_RS06515	TVP38/TMEM64 family protein
KPN_RS06520	ydjX	KPN_01219	√	√			-1.39347	-0.845897	2.86213	-7.1049	3.3446e-05	8.25288e-05	2.10851	3.46966	-6.17984	0.000157329	0.000325158	0.521228	KPN	-	1370068	1370724	657	CDS	KPN_RS06520	TVP38/TMEM64 family protein
KPN_RS06525	xthA	KPN_01220	√	√			0.826992	1.13404	6.89268	10.9333	7.21834e-07	2.56905e-06	5.45824	7.18249	15.899	6.20394e-08	3.15917e-07	8.44158	KPN	-	1370938	1371744	807	CDS	KPN_RS06525	exodeoxyribonuclease III
KPN_RS06530	argD	KPN_01221	√	√			-0.836993	-1.13137	2.54449	-3.65854	0.00442866	0.00742081	-3.00476	2.72969	-5.20184	0.0005482	0.00101196	-0.640796	KPN	+	1372183	1373403	1221	CDS	KPN_RS06530	aspartate aminotransferase family protein
KPN_RS06535	astA	KPN_01222		√			-0.406214	-0.810884	1.54919	-1.48454	0.168608	0.208599	-6.28475	1.76272	-3.23014	0.0102126	0.0152223	-3.48761	KPN	+	1373400	1374434	1035	CDS	KPN_RS06535	arginine N-succinyltransferase
KPN_RS06540	astD	KPN_01223	√	√			0.665061	-1.2331	1.78774	3.24744	0.00880278	0.014085	-3.50523	1.51779	-3.51442	0.00649071	0.0100089	-2.94385	KPN	+	1374431	1375909	1479	CDS	KPN_RS06540	N-succinylglutamate 5-semialdehyde dehydrogenase
KPN_RS06545	astB	KPN_01224		√			0.0769736	-1.41972	1.37878	0.287359	0.779727	0.811855	-7.28351	1.20098	-5.1608	0.00057936	0.00106598	-0.331513	KPN	+	1375906	1377231	1326	CDS	KPN_RS06545	succinylarginine dihydrolase
KPN_RS06550	astE	KPN_01225		√			-0.146366	-2.4563	0.299695	-0.40484	0.694153	0.732291	-6.90109	-0.54169	-5.63785	0.000309203	0.000601016	0.639813	KPN	+	1377241	1378206	966	CDS	KPN_RS06550	succinylglutamate desuccinylase
KPN_RS06555			√	√			-2.09862	-1.24502	0.539812	-6.22701	9.9632e-05	0.000224728	1.5504	1.23395	-4.20189	0.00225942	0.00377887	-1.77503	KPN	-	1378198	1378347	150	CDS	KPN_RS06555	hypothetical protein
KPN_RS06560	spy	KPN_01226	√	√			3.22961	5.50961	6.11536	39.6056	2.73304e-12	1.27603e-10	18.9558	7.5432	62.2256	2.98533e-13	9.44907e-11	21.0257	KPN	+	1378553	1379035	483	CDS	KPN_RS06560	ATP-independent periplasmic protein-refolding chaperone
KPN_RS06565	ydjQ	KPN_01227					-0.00737635	-0.277486	4.29654	-0.0739091	0.942546	0.953762	-8.12631	4.48737	-2.27846	0.0484604	0.0641785	-5.7098	KPN	-	1379123	1379986	864	CDS	KPN_RS06565	nucleotide excision repair endonuclease
KPN_RS06570	nadE	KPN_01228	√	√			1.96687	2.25346	7.43402	27.9999	8.39888e-11	1.42212e-09	15.2499	7.7661	33.3624	8.33359e-11	2.02005e-09	15.535	KPN	-	1380087	1380914	828	CDS	KPN_RS06570	NAD(+) synthetase
KPN_RS06575	osmE	KPN_01229	√	√			0.944399	2.20751	6.12736	12.2549	2.48984e-07	1.00211e-06	6.71367	7.38371	24.7923	1.1995e-09	1.37656e-08	12.7239	KPN	+	1381197	1381535	339	CDS	KPN_RS06575	transcriptional regulator
KPN_RS06580	celA	KPN_01230		√			0.25454	-1.27535	1.05394	1.05575	0.316017	0.366429	-6.64919	1.03358	-4.21958	0.00220075	0.00369112	-1.69809	KPN	+	1381814	1382134	321	CDS	KPN_RS06580	PTS sugar transporter subunit IIB
KPN_RS06590	celB	KPN_01231		√			-0.540387	-1.54123	-0.0707425	-1.55091	0.152088	0.190182	-5.70033	0.00259477	-4.13924	0.00248094	0.00412361	-1.59615	KPN	+	1382282	1383640	1359	CDS	KPN_RS06590	PTS N%2CN'-diacetylchitobiose transporter subunit IIC
KPN_RS06595	celC	KPN_01232		√			-0.835505	-1.50226	-1.34132	-1.50827	0.162532	0.201827	-5.41801	-1.19354	-2.81843	0.019944	0.0282197	-3.47686	KPN	+	1383694	1384041	348	CDS	KPN_RS06595	PTS N'-diacetylchitobiose transporter subunit IIA
KPN_RS06600	celD	KPN_01233	√				-0.484948	0.251244	2.91795	-3.30727	0.00795754	0.0128206	-3.72302	3.58701	1.53845	0.158051	0.190822	-6.6262	KPN	+	1384054	1384893	840	CDS	KPN_RS06600	transcriptional regulator ChbR
KPN_RS06605	celF	KPN_01234		√			-0.108877	-0.575336	2.57457	-0.608744	0.556322	0.604751	-7.48387	2.83555	-3.5613	0.00602847	0.00934989	-3.21732	KPN	+	1385004	1386350	1347	CDS	KPN_RS06605	6-phospho-beta-glucosidase
KPN_RS06610	ydjC	KPN_01235					-0.191913	0.0874737	2.26604	-1.03614	0.324638	0.375208	-7.03411	2.74996	0.422468	0.682519	0.716211	-7.49095	KPN	+	1386363	1387121	759	CDS	KPN_RS06610	chitooligosaccharide deacetylase
KPN_RS06615	katE	KPN_01236					0.326088	-0.31665	3.22479	1.54386	0.153773	0.192142	-6.68619	4.08555	-1.82121	0.10164	0.127216	-6.33433	KPN	-	1387179	1389437	2259	CDS	KPN_RS06615	catalase HPII
KPN_RS06620				√			0.0921717	0.506277	3.63094	0.765669	0.461631	0.512564	-7.65327	4.20787	3.18697	0.0109482	0.0162419	-4.14853	KPN	+	1389643	1389882	240	CDS	KPN_RS06620	cell division modulator
KPN_RS06625	ydjN	KPN_01238	√	√			2.9499	0.313251	7.69404	41.239	1.83147e-12	1.03276e-10	19.2993	5.82694	3.30351	0.00907778	0.0136562	-4.26131	KPN	-	1389941	1391332	1392	CDS	KPN_RS06625	L-cystine transporter tcyP
KPN_RS06630	ydjM	KPN_01239	√	√			-0.667447	-0.434533	5.42127	-6.08809	0.00011949	0.000266157	0.137188	6.03848	-5.10728	0.000622897	0.00113847	-1.45566	KPN	-	1391468	1392058	591	CDS	KPN_RS06630	membrane protein
KPN_RS06635	kduD	KPN_01240		√			0.140719	0.297665	5.11641	1.65884	0.128259	0.163203	-6.97041	5.45567	3.24194	0.0100206	0.0149694	-4.29988	KPN	-	1392150	1392911	762	CDS	KPN_RS06635	2-deoxy-D-gluconate 3-dehydrogenase
KPN_RS06640	yniC	KPN_01241	√	√			0.919337	1.11319	6.80175	14.3367	5.63615e-08	2.86732e-07	8.2441	7.05398	12.882	3.88702e-07	1.52436e-06	6.45016	KPN	-	1393061	1393729	669	CDS	KPN_RS06640	2-deoxyglucose-6-phosphatase
KPN_RS06645	yniB	KPN_01242					-0.0613911	-0.119619	5.32516	-0.69642	0.502093	0.552189	-8.08588	5.44131	-1.222	0.252504	0.292088	-7.40198	KPN	+	1393918	1394454	537	CDS	KPN_RS06645	yfeABCD regulator yfeE
KPN_RS06650	yciA	KPN_01243					-0.197298	-0.239378	5.05571	-2.31918	0.0429292	0.0600135	-5.92938	5.10172	-2.0625	0.0689497	0.0888321	-6.17096	KPN	-	1394484	1394882	399	CDS	KPN_RS06650	acyl-CoA thioesterase
KPN_RS06655	iroN	KPN_01244	√				-1.07	0.169656	3.6981	-7.75577	1.57951e-05	4.16205e-05	2.6937	3.86899	1.18014	0.26796	0.308834	-7.13681	KPN	-	1394982	1397165	2184	CDS	KPN_RS06655	outer membrane receptor FepA
KPN_RS06660	ispZ	KPN_01245	√	√			0.184449	0.850548	6.98673	2.97935	0.0138804	0.0214147	-5.10199	7.14777	11.0445	1.45485e-06	4.80494e-06	4.98857	KPN	-	1397437	1397976	540	CDS	KPN_RS06660	intracellular septation protein A
KPN_RS06665	yciC	KPN_01246	√	√			0.495043	0.963568	7.05224	7.50513	2.09679e-05	5.41848e-05	1.77964	7.12889	12.1922	6.24713e-07	2.30323e-06	5.9187	KPN	-	1398031	1398774	744	CDS	KPN_RS06665	hypothetical protein
KPN_RS06670	ykgJ	KPN_01247	√	√			0.878755	1.11346	2.10184	4.34526	0.0014679	0.0026893	-1.73114	3.27758	5.10856	0.000621813	0.00113688	-0.901135	KPN	-	1398800	1399213	414	CDS	KPN_RS06670	zinc/iron-chelating domain-containing protein
KPN_RS06675	yciD	KPN_01248					0.0583588	-0.397911	0.337274	0.176958	0.863088	0.886929	-6.98555	1.08485	-1.27848	0.232814	0.271304	-6.31317	KPN	+	1399483	1400121	639	CDS	KPN_RS06675	outer membrane protein OmpW
KPN_RS06680	ybiX	KPN_01249	√	√			-1.73263	0.931004	5.09256	-10.4462	1.0992e-06	3.75536e-06	5.3045	1.35358	2.86985	0.0183332	0.0261407	-3.97179	KPN	-	1400206	1400883	678	CDS	KPN_RS06680	PKHD-type hydroxylase
KPN_RS06685	ybiL	KPN_01250	√	√			-1.80232	-1.9757	7.70211	-19.877	2.41021e-09	2.0333e-08	11.6069	3.57805	-9.38655	5.70955e-06	1.59885e-05	4.12381	KPN	-	1400932	1403217	2286	CDS	KPN_RS06685	catecholate siderophore receptor Fiu
KPN_RS06690			√	√			-1.45067	1.21308	3.60941	-11.3321	5.17659e-07	1.90985e-06	6.41043	3.45498	6.49761	0.000107761	0.000230542	0.945951	KPN	-	1403526	1404232	707	CDS	KPN_RS06690	3-oxoacyl-ACP reductase
KPN_RS06695							-0.835853	-0.00259917	-0.432199	-2.07886	0.0644302	0.0868965	-4.81775	-0.330557	-0.00587021	0.995443	0.995443	-6.77749	KPN	+	1404351	1404623	273	CDS	KPN_RS06695	hypothetical protein
KPN_RS06700	KPN_01251	KPN_01251	√				-0.373502	-0.242377	3.05567	-2.48114	0.0325658	0.0466457	-5.18113	3.32201	-1.35157	0.209245	0.246465	-6.80827	KPN	-	1404659	1405606	948	CDS	KPN_RS06700	alcohol dehydrogenase
KPN_RS06705	KPN_01252	KPN_01252	√	√			0.411777	0.666841	4.03072	3.5508	0.00529371	0.00874719	-3.58725	4.15636	5.53706	0.000352134	0.00067419	-0.49485	KPN	+	1405681	1406163	483	CDS	KPN_RS06705	transcriptional regulator
KPN_RS06710	trpA	KPN_01253	√	√			1.29808	0.401836	5.4049	9.23697	3.36876e-06	1.01842e-05	4.01008	5.22711	3.16278	0.011384	0.0168233	-4.38927	KPN	-	1406167	1406976	810	CDS	KPN_RS06710	tryptophan synthase subunit alpha
KPN_RS06715	trpB	KPN_01254	√	√			0.941007	1.02054	6.13795	11.3059	5.28927e-07	1.94206e-06	5.89292	6.0761	7.70984	2.83745e-05	6.8686e-05	1.89539	KPN	-	1406976	1408169	1194	CDS	KPN_RS06715	tryptophan synthase subunit beta
KPN_RS06720	trpC	KPN_01255	√	√			0.872545	0.87224	6.45617	10.3236	1.22514e-06	4.14596e-06	4.93527	6.50472	9.88505	3.70897e-06	1.09652e-05	4.05087	KPN	-	1408179	1409537	1359	CDS	KPN_RS06720	bifunctional indole-3-glycerol phosphate synthase/phosphoribosylanthranilate isomerase
KPN_RS06725	trpD	KPN_01256	√	√			-0.489775	-0.853103	3.87706	-2.86634	0.0168373	0.0256024	-4.73098	4.00107	-6.06592	0.000180754	0.00036958	0.25864	KPN	-	1409541	1411136	1596	CDS	KPN_RS06725	bifunctional glutamine amidotransferase/anthranilate phosphoribosyltransferase
KPN_RS06730	trpE	KPN_01257	√	√			-0.596123	-1.11893	3.83633	-4.46182	0.0012246	0.00227763	-2.00416	4.13702	-8.23668	1.66786e-05	4.25666e-05	2.81844	KPN	-	1411136	1412698	1563	CDS	KPN_RS06730	anthranilate synthase component I
KPN_RS06735	yciV	KPN_01258					-0.0718526	-0.186785	6.20896	-1.0421	0.321998	0.372558	-7.92722	6.1138	-2.23724	0.0518474	0.0682089	-6.07087	KPN	+	1412987	1413850	864	CDS	KPN_RS06735	phosphatase
KPN_RS06740	yciO	KPN_01259					-0.0373727	0.0240076	6.97902	-0.530637	0.607298	0.652486	-8.43916	7.00134	0.342493	0.73978	0.768918	-8.35107	KPN	+	1413867	1414487	621	CDS	KPN_RS06740	hypothetical protein
KPN_RS06745							0.479238	0.323638	-0.642982	1.10599	0.294728	0.344578	-6.08558	0.410641	1.02929	0.330002	0.372395	-6.41009	KPN	-	1414509	1415417	909	CDS	KPN_RS06745	DMT transporter permease
KPN_RS06750	KPN_01260	KPN_01260	√	√			-0.829289	-0.779402	2.50369	-5.17204	0.000423217	0.000849766	-0.530105	3.40636	-4.31252	0.00191804	0.00324541	-2.14328	KPN	+	1415529	1416425	897	CDS	KPN_RS06750	LysR family transcriptional regulator
KPN_RS06755			√	√			-2.86476	-2.14277	-2.26021	-3.93191	0.00283302	0.00492264	-1.40644	-0.698721	-4.60088	0.00126195	0.00220276	-0.773042	KPN	+	1416478	1416714	237	CDS	KPN_RS06755	hypothetical protein
KPN_RS06760	KPN_01261	KPN_01261					-0.0976372	-0.374109	-0.932747	-0.219913	0.83038	0.857474	-6.60835	-0.736516	-0.915447	0.383642	0.425589	-6.24326	KPN	-	1416955	1417377	423	CDS	KPN_RS06760	hypothetical protein
KPN_RS06765	KPN_01262	KPN_01262	√	√			-0.552741	-0.60236	2.29983	-3.34163	0.00751029	0.0121622	-3.49091	2.7454	-3.63103	0.00540368	0.00844196	-3.08058	KPN	-	1417358	1418734	1377	CDS	KPN_RS06765	hypothetical protein
KPN_RS06770	KPN_01263	KPN_01263	√				-0.722318	-0.0152104	0.819918	-2.49968	0.0315496	0.0453235	-4.49218	1.4289	-0.0625517	0.95148	0.957198	-7.23828	KPN	-	1418734	1419240	507	CDS	KPN_RS06770	hypothetical protein
KPN_RS06775	yciL	KPN_01265	√	√			-1.81934	-2.37712	8.03745	-31.7498	2.43257e-11	5.76605e-10	16.5371	7.504	-32.9005	9.44829e-11	2.16409e-09	15.4201	KPN	+	1419724	1420626	903	CDS	KPN_RS06775	23S rRNA pseudouridylate synthase B
KPN_RS06780	btuR	KPN_01266		√			0.051587	1.23946	5.64337	0.65229	0.528979	0.578466	-8.174	6.25843	15.3586	8.40415e-08	4.11416e-07	8.228	KPN	-	1420687	1421277	591	CDS	KPN_RS06780	cob(I)alamin adenolsyltransferase/cobinamide ATP-dependent adenolsyltransferase
KPN_RS06785	yciK	KPN_01267	√	√			-0.243825	1.01505	5.9649	-3.30621	0.00797174	0.0128396	-4.39894	6.49224	12.5502	4.86926e-07	1.86186e-06	6.27529	KPN	-	1421274	1422035	762	CDS	KPN_RS06785	NAD(P)-dependent oxidoreductase
KPN_RS06790			√	√			-3.54436	-3.05317	0.0556942	-8.4056	7.8134e-06	2.19029e-05	4.21109	0.897206	-8.67508	1.09347e-05	2.8799e-05	3.91248	KPN	+	1422030	1422245	216	CDS	KPN_RS06790	hypothetical protein
KPN_RS06795	sohB	KPN_01268	√	√			2.24976	1.18195	6.60864	31.5616	2.57957e-11	5.88033e-10	16.5764	6.2669	14.7782	1.17751e-07	5.5139e-07	7.8586	KPN	+	1422290	1423336	1047	CDS	KPN_RS06795	protease SohB
KPN_RS06800	yciN	KPN_01269	√				-0.494185	0.0735332	3.64223	-3.99554	0.00255656	0.00447858	-2.7325	4.16932	0.405496	0.694508	0.727083	-7.82975	KPN	-	1423384	1423635	252	CDS	KPN_RS06800	hypothetical protein
KPN_RS06805			√	√			-1.25564	-1.92428	5.37084	-13.0966	1.33122e-07	5.85015e-07	7.52141	5.1087	-18.9892	1.29261e-08	9.03981e-08	10.4172	KPN	+	1423766	1423942	177	CDS	KPN_RS06805	hypothetical protein
KPN_RS06810	topA	KPN_01270		√			-0.110806	-0.780055	10.255	-2.03479	0.0693598	0.0932163	-6.86509	10.0864	-14.5281	1.36695e-07	6.21624e-07	7.34116	KPN	+	1424042	1426639	2598	CDS	KPN_RS06810	DNA topoisomerase I
KPN_RS06815	cysB	KPN_01271	√	√			1.45624	0.62936	7.73827	21.976	9.05092e-10	9.25301e-09	12.6588	7.71267	9.51825	5.08525e-06	1.44441e-05	3.54792	KPN	+	1426985	1427959	975	CDS	KPN_RS06815	LysR family transcriptional regulator CysB
KPN_RS06820			√	√			-0.800378	-0.85413	1.7337	-3.75206	0.00379717	0.00644942	-2.61807	2.41207	-3.34251	0.00852883	0.0128846	-3.46565	KPN	+	1428205	1428372	168	CDS	KPN_RS06820	hypothetical protein
KPN_RS06830	acnA	KPN_01272	√	√			1.67112	2.13896	6.77453	23.0427	5.69232e-10	6.39282e-09	13.2428	7.56603	30.1391	2.07935e-10	3.65216e-09	14.5794	KPN	+	1428761	1431433	2673	CDS	KPN_RS06830	aconitate hydratase 1
KPN_RS06835	ribA	KPN_01273	√	√			1.82669	1.29668	7.25698	27.7272	9.24837e-11	1.53385e-09	15.1568	7.06771	17.211	3.08581e-08	1.82056e-07	9.21944	KPN	-	1431480	1432082	603	CDS	KPN_RS06835	GTP cyclohydrolase II
KPN_RS06840	pgpB	KPN_01274	√	√			1.13086	1.00209	5.34725	12.0796	2.85035e-07	1.13022e-06	6.69447	5.6062	9.69697	4.35497e-06	1.26077e-05	4.01549	KPN	+	1432246	1433013	768	CDS	KPN_RS06840	phosphatidylglycerophosphatase B
KPN_RS06845	yciS	KPN_01275	√	√			1.4583	1.07692	5.97798	19.155	3.45439e-09	2.71656e-08	11.3842	6.08927	11.3317	1.16916e-06	3.97664e-06	5.37732	KPN	+	1433149	1433457	309	CDS	KPN_RS06845	membrane protein
KPN_RS06850	yciM	KPN_01276	√	√			0.845787	0.562136	7.26809	13.2199	1.21829e-07	5.44772e-07	7.35938	7.37434	8.35831	1.48091e-05	3.80491e-05	2.41609	KPN	+	1433464	1434633	1170	CDS	KPN_RS06850	lipopolysaccharide assembly protein LapB
KPN_RS06855	pyrF	KPN_01277	√	√			-2.02494	-2.18953	4.9885	-16.5055	1.45964e-08	9.09221e-08	10.0079	5.23211	-21.1951	4.86548e-09	4.13064e-08	11.4479	KPN	+	1434825	1435562	738	CDS	KPN_RS06855	orotidine 5'-phosphate decarboxylase
KPN_RS06860	yciH	KPN_01278	√	√			-2.0815	-2.10597	3.53859	-11.6286	4.06936e-07	1.55934e-06	6.71619	3.6963	-12.3117	5.74414e-07	2.14584e-06	6.57733	KPN	+	1435562	1435888	327	CDS	KPN_RS06860	translation initiation factor
KPN_RS06865			√				-1.9822	0.0751763	6.50151	-24.322	3.35198e-10	4.19546e-09	13.8494	6.74454	0.863887	0.409906	0.452103	-7.98032	KPN	-	1436020	1436238	219	CDS	KPN_RS06865	lipoprotein
KPN_RS06870			√	√			-2.58313	-1.61536	-0.849626	-5.02825	0.000521737	0.00102973	0.0947399	0.101653	-4.30094	0.00195106	0.00329711	-1.36538	KPN	+	1436323	1436442	120	CDS	KPN_RS06870	hypothetical protein
KPN_RS06875	yciT	KPN_01280	√				-0.744792	0.0666313	5.80221	-9.90625	1.78709e-06	5.77061e-06	4.6185	6.32213	0.781375	0.454487	0.497078	-7.98649	KPN	-	1436514	1437263	750	CDS	KPN_RS06875	DeoR family transcriptional regulator
KPN_RS06880	KPN_01281	KPN_01281	√	√			-1.10339	-0.678791	3.55929	-8.87057	4.84326e-06	1.42166e-05	4.00064	3.96679	-3.75531	0.00445297	0.00706345	-3.15809	KPN	-	1437335	1437514	180	CDS	KPN_RS06880	hypothetical protein
KPN_RS06885	rnb	KPN_01282		√			0.0281496	-1.31858	9.08824	0.492739	0.632878	0.676847	-8.59061	8.26307	-18.9493	1.31698e-08	9.17431e-08	10.0297	KPN	-	1437673	1439607	1935	CDS	KPN_RS06885	exoribonuclease 2
KPN_RS06890	yciW	KPN_01283	√				5.9405	-0.44833	5.24718	31.0133	3.06663e-11	6.70528e-10	16.5315	2.59032	-2.17918	0.0570139	0.0744935	-5.43198	KPN	-	1439689	1440846	1158	CDS	KPN_RS06890	hypothetical protein
KPN_RS06900	fabI	KPN_01284		√			-0.00586473	-0.379771	8.26961	-0.0881564	0.9315	0.945263	-8.6808	8.22203	-3.60777	0.0056042	0.00872724	-4.07592	KPN	-	1441037	1441825	789	CDS	KPN_RS06900	enoyl-[acyl-carrier-protein] reductase
KPN_RS06905	KPN_01285	KPN_01285	√				-0.591931	-0.39285	1.81237	-3.03039	0.0127234	0.0197335	-3.88639	2.57475	-2.19582	0.0554846	0.0726371	-5.40234	KPN	-	1442024	1442566	543	CDS	KPN_RS06905	hypothetical protein
KPN_RS06910	KPN_01286	KPN_01286					0.0700259	0.500974	1.41993	0.304324	0.767144	0.800934	-7.2905	1.73046	2.24901	0.0508575	0.0669559	-5.09729	KPN	+	1442814	1444193	1380	CDS	KPN_RS06910	cytosine permease
KPN_RS06915	sapF	KPN_01287	√	√			-0.733071	-1.18864	5.92233	-9.00642	4.22746e-06	1.25602e-05	3.66487	5.90335	-13.4803	2.62302e-07	1.08089e-06	7.03778	KPN	-	1444238	1445047	810	CDS	KPN_RS06915	ABC transporter ATP-binding protein
KPN_RS06920	sapD	KPN_01288	√	√			-0.661335	-0.787159	6.13138	-9.11234	3.80652e-06	1.13919e-05	3.7461	6.33464	-7.99494	2.1212e-05	5.27298e-05	2.16871	KPN	-	1445049	1446041	993	CDS	KPN_RS06920	ABC transporter ATP-binding protein
KPN_RS06925	sapC	KPN_01289	√	√			-0.842934	-1.14555	5.34335	-8.48399	7.19789e-06	2.03693e-05	3.18802	5.52089	-11.699	8.90256e-07	3.12523e-06	5.76326	KPN	-	1446041	1446931	891	CDS	KPN_RS06925	antimicrobial peptide ABC transporter permease SapC
KPN_RS06930	sapB	KPN_01290	√	√			-0.649343	-0.655035	5.0153	-6.826	4.68228e-05	0.000112379	1.22188	5.36508	-5.12021	0.000612061	0.00112019	-1.32102	KPN	-	1446918	1447883	966	CDS	KPN_RS06930	antimicrobial peptide ABC transporter permease SapB
KPN_RS06935	sapA	KPN_01291	√	√			-0.302492	-0.265754	6.39762	-4.22726	0.00176686	0.00318368	-2.89299	6.81072	-3.64243	0.0053082	0.0083025	-3.85301	KPN	-	1447880	1449523	1644	CDS	KPN_RS06935	peptide ABC transporter substrate-binding protein SapA
KPN_RS06940			√				0.908424	0.0489772	0.481564	3.0236	0.0128715	0.0199515	-3.5006	1.30091	0.12027	0.906891	0.91855	-7.19667	KPN	-	1449857	1450762	906	CDS	KPN_RS06940	NAD-dependent dehydratase
KPN_RS06945	KPN_01292	KPN_01292	√				0.590952	-0.210903	3.17705	4.19391	0.00186254	0.003337	-2.28197	3.36001	-1.15468	0.277725	0.319196	-7.0502	KPN	+	1450873	1451715	843	CDS	KPN_RS06945	transcriptional regulator
KPN_RS06950	KPN_01293	KPN_01293	√	√			1.58676	1.87207	2.77495	9.36538	2.97446e-06	9.11389e-06	4.72677	3.8385	13.9941	1.89478e-07	8.24559e-07	7.72942	KPN	-	1451682	1454003	2322	CDS	KPN_RS06950	AraC family transcriptional regulator
KPN_RS06955	KPN_01294	KPN_01294	√				0.929971	0.323421	0.0913453	2.82283	0.0181388	0.027364	-3.73259	-0.0376994	0.918032	0.382358	0.424429	-6.40506	KPN	+	1454175	1455344	1170	CDS	KPN_RS06955	amidohydrolase
KPN_RS06960	KPN_01295	KPN_01295					0.445269	0.343571	0.242171	1.13521	0.282865	0.332013	-6.30993	0.884448	1.04802	0.321744	0.364086	-6.51622	KPN	+	1455370	1456761	1392	CDS	KPN_RS06960	MFS transporter
KPN_RS06965	pspF	KPN_01296	√	√			1.18912	1.65164	3.61555	8.82915	5.04993e-06	1.47721e-05	3.94391	4.73866	12.2819	5.86527e-07	2.18045e-06	6.35943	KPN	-	1456752	1457726	975	CDS	KPN_RS06965	phage shock protein operon transcriptional activator
KPN_RS06970	pspA	KPN_01297	√	√			4.49738	4.59629	5.15681	40.5999	2.13796e-12	1.11195e-10	19.1388	7.06262	50.856	1.85335e-12	1.87329e-10	19.3616	KPN	+	1457894	1458562	669	CDS	KPN_RS06970	phage shock protein PspA
KPN_RS06975	pspB	KPN_01298	√	√			3.94183	4.01719	3.79456	27.4037	1.03805e-10	1.68001e-09	15.3056	4.98261	33.3881	8.27601e-11	2.01521e-09	15.5977	KPN	+	1458618	1458842	225	CDS	KPN_RS06975	phage shock protein B
KPN_RS06980	pspC	KPN_01299	√	√			3.89743	3.93157	3.79476	24.2298	3.47922e-10	4.34456e-09	14.1246	4.99789	30.6222	1.80229e-10	3.35041e-09	14.8532	KPN	+	1458842	1459201	360	CDS	KPN_RS06980	DNA-binding transcriptional activator PspC
KPN_RS06985	pspD	KPN_01300	√	√			4.72951	3.3812	1.66809	12.8239	1.6241e-07	6.91049e-07	8.00015	2.36955	9.16751	6.94317e-06	1.90741e-05	4.22702	KPN	+	1459230	1459448	219	CDS	KPN_RS06985	phage shock protein D
KPN_RS06990	ycjX	KPN_01301	√	√			2.68022	2.43896	6.02103	27.9943	8.4154e-11	1.42212e-09	15.393	6.47014	23.936	1.64286e-09	1.76016e-08	12.4788	KPN	+	1459551	1460948	1398	CDS	KPN_RS06990	hypothetical protein
KPN_RS06995	ycjF	KPN_01302	√	√			2.56082	1.87725	4.94143	19.632	2.71951e-09	2.231e-08	11.8378	5.39091	16.1402	5.43483e-08	2.84043e-07	8.83865	KPN	+	1460945	1462006	1062	CDS	KPN_RS06995	hypothetical protein
KPN_RS07000	KPN_01303	KPN_01303	√	√			1.34406	1.48133	1.1363	5.06836	0.000492003	0.000974727	-0.297206	2.33393	7.14515	5.17588e-05	0.000117838	1.98931	KPN	-	1462096	1462950	855	CDS	KPN_RS07000	LysR family transcriptional regulator
KPN_RS07005	KPN_01304	KPN_01304		√			0.163901	1.42772	1.52574	0.776073	0.455738	0.506933	-7.05246	2.83923	7.24467	4.64398e-05	0.000107094	1.99542	KPN	+	1463109	1464422	1314	CDS	KPN_RS07005	6-phospho-beta-glucosidase
KPN_RS07010	tyrR	KPN_01305	√	√			0.599043	0.652413	6.91978	9.02929	4.13244e-06	1.23054e-05	3.55527	6.8637	7.35785	4.11066e-05	9.59513e-05	1.36961	KPN	+	1464595	1466136	1542	CDS	KPN_RS07010	TyrR family transcriptional regulator
KPN_RS07015	KPN_01306	KPN_01306	√				0.531603	-0.034622	4.54522	5.68498	0.000205481	0.000438901	-0.272825	4.87798	-0.325227	0.752383	0.780654	-8.00489	KPN	+	1466238	1467290	1053	CDS	KPN_RS07015	AbrB family transcriptional regulator
KPN_RS07020			√	√			0.399917	-0.596721	8.5439	7.19363	3.01092e-05	7.50558e-05	1.28882	8.07628	-8.06234	1.98255e-05	4.95949e-05	2.0221	KPN	-	1467361	1467863	503	CDS	KPN_RS07020	lipid hydroperoxide peroxidase
KPN_RS07025	ycjG	KPN_01308	√				0.935192	-0.12172	5.35373	9.86106	1.86314e-06	5.9873e-06	4.65169	5.35836	-0.794061	0.44743	0.490361	-7.81553	KPN	+	1467966	1468931	966	CDS	KPN_RS07025	dipeptide epimerase
KPN_RS07030	ycjI	KPN_01309	√	√			1.86131	1.63572	4.54022	17.7839	7.10016e-09	4.91415e-08	10.846	4.58063	8.16994	1.78133e-05	4.51827e-05	2.68098	KPN	-	1468928	1469635	708	CDS	KPN_RS07030	murein peptide amidase A
KPN_RS07035			√	√			-1.26416	-0.820664	0.505223	-4.06328	0.00229316	0.0040516	-1.73174	1.22184	-2.67071	0.025419	0.0354331	-4.27267	KPN	+	1469708	1469824	117	CDS	KPN_RS07035	hypothetical protein
KPN_RS07040	mppA	KPN_01310	√	√			0.45026	0.403107	6.13277	6.35897	8.4031e-05	0.00019262	0.395183	6.49249	5.29002	0.0004872	0.00090875	-1.26062	KPN	+	1469821	1471437	1617	CDS	KPN_RS07040	peptide ABC transporter substrate-binding protein
KPN_RS07045	KPN_01311	KPN_01311	√	√			1.49107	1.21951	1.48024	5.56404	0.000242831	0.000510537	0.362317	2.26816	6.27202	0.000140787	0.000294149	0.923156	KPN	-	1471605	1471991	387	CDS	KPN_RS07045	glyoxalase/bleomycin resistance/dioxygenase family protein
KPN_RS07050	KPN_01312	KPN_01312	√	√			-1.31685	-1.27915	2.64423	-7.92491	1.30962e-05	3.51837e-05	3.16195	2.95151	-7.70529	2.85085e-05	6.89482e-05	2.48802	KPN	+	1472222	1473055	834	CDS	KPN_RS07050	hypothetical protein
KPN_RS07055	KPN_01313	KPN_01313	√	√			0.915562	1.32295	3.24041	7.10608	3.33991e-05	8.24511e-05	1.99198	3.53661	7.21663	4.78753e-05	0.00010993	1.80775	KPN	-	1473180	1474064	885	CDS	KPN_RS07055	LysR family transcriptional regulator
KPN_RS07060							-0.0441467	0.140325	0.578448	-0.157405	0.878071	0.899909	-7.06503	1.49948	0.526157	0.611397	0.648693	-7.10868	KPN	+	1474237	1475373	1137	CDS	KPN_RS07060	alpha/beta hydrolase
KPN_RS07065	KPN_01314	KPN_01314					0.453621	0.603727	-0.767875	1.01748	0.333002	0.38388	-6.14329	0.14107	1.81401	0.10281	0.128531	-5.34851	KPN	+	1475446	1476648	1203	CDS	KPN_RS07065	MFS transporter
KPN_RS07070	KPN_01315	KPN_01315	√	√			1.6066	1.71672	1.05915	5.19862	0.000407292	0.000819942	-0.0647625	1.84848	7.13995	5.20543e-05	0.00011846	2.09719	KPN	+	1476727	1477596	870	CDS	KPN_RS07070	aldo/keto reductase
KPN_RS07075			√	√			-4.43466	-2.69057	5.96564	-49.0409	3.28588e-13	3.6259e-11	21.0077	7.53641	-32.8469	9.58805e-11	2.16722e-09	15.4081	KPN	-	1477624	1477758	135	CDS	KPN_RS07075	glycosyl hydrolase family 2
KPN_RS07080	KPN_01317	KPN_01317		√			0.559153	0.937239	0.0971018	1.3768	0.198728	0.241951	-5.97679	0.850598	2.98128	0.0152827	0.022091	-3.66197	KPN	+	1477764	1478072	309	CDS	KPN_RS07080	ATP-binding protein
KPN_RS07085	KPN_01318	KPN_01318	√				-0.646934	-0.299848	1.43083	-2.90526	0.0157531	0.0241044	-3.98939	2.72818	-1.5932	0.145308	0.176712	-6.34328	KPN	-	1478632	1479546	915	CDS	KPN_RS07085	LysR family transcriptional regulator
KPN_RS07090	KPN_01319	KPN_01319					-0.702087	0.0988546	0.971312	-2.19388	0.053091	0.0727945	-5.04189	1.53695	0.402806	0.696417	0.728654	-7.18084	KPN	+	1479689	1480423	735	CDS	KPN_RS07090	3-oxoacyl-ACP reductase
KPN_RS07095	KPN_01320	KPN_01320	√	√			0.582982	1.22227	3.56098	4.97347	0.000565473	0.00110961	-1.1202	4.51675	10.6153	2.03605e-06	6.46922e-06	5.03452	KPN	+	1480640	1482172	1533	CDS	KPN_RS07095	phosphohydrolase
KPN_RS07100	KPN_01321	KPN_01321	√	√			1.56794	1.6611	2.13081	8.22195	9.49189e-06	2.61699e-05	3.63847	2.89259	9.84832	3.82635e-06	1.12749e-05	4.67206	KPN	-	1482371	1482937	567	CDS	KPN_RS07100	protease
KPN_RS07110	KPN_01322	KPN_01322					-0.472313	-0.575354	-0.510425	-0.981201	0.349725	0.401606	-6.24717	-0.851337	-0.889579	0.396665	0.438765	-6.23958	KPN	+	1483578	1484069	492	CDS	KPN_RS07110	type VI secretion system-associated protein
KPN_RS07115	KPN_01323	KPN_01323					0.306276	-0.417531	1.31995	1.06292	0.31291	0.363377	-6.72261	1.24186	-1.46915	0.175593	0.209873	-6.11702	KPN	+	1484112	1485656	1545	CDS	KPN_RS07115	hypothetical protein
KPN_RS07120	KPN_01324	KPN_01324					0.0903379	-0.34819	0.820573	0.293823	0.774925	0.807483	-7.10841	0.968928	-1.3343	0.214624	0.251949	-6.21485	KPN	+	1485669	1487009	1341	CDS	KPN_RS07120	type VI secretion system-associated protein
KPN_RS07125	KPN_01325	KPN_01325					-0.384871	-0.673901	-0.743122	-0.839027	0.421134	0.473158	-6.31527	-0.687994	-1.53539	0.15879	0.191628	-5.54537	KPN	+	1487006	1487695	690	CDS	KPN_RS07125	membrane protein
KPN_RS07130	KPN_01326	KPN_01326		√			0.405096	-0.94693	1.25294	1.79293	0.103354	0.134352	-5.7618	0.588405	-2.52688	0.032208	0.0441387	-4.34325	KPN	+	1487692	1489398	1707	CDS	KPN_RS07130	membrane protein
KPN_RS07135	KPN_01327	KPN_01327	√	√			0.655426	0.597578	2.21779	3.62397	0.00468896	0.00782759	-2.98102	1.81993	2.87576	0.0181567	0.025942	-4.09446	KPN	+	1489403	1489894	492	CDS	KPN_RS07135	type VI secretion system effector
KPN_RS07140	KPN_01328	KPN_01328					0.430202	-0.345512	1.81591	2.14972	0.0571977	0.0777882	-5.37651	1.94199	-1.43877	0.183804	0.218857	-6.34578	KPN	+	1490159	1492813	2655	CDS	KPN_RS07140	ClpV1 family T6SS ATPase
KPN_RS07145	KPN_01329	KPN_01329					0.236012	-0.601294	0.567769	0.821733	0.430459	0.482219	-6.71746	0.730114	-1.74719	0.114279	0.141776	-5.5948	KPN	+	1492806	1495325	2520	CDS	KPN_RS07145	type IV secretion protein Rhs
KPN_RS07150	KPN_01330	KPN_01330	√	√			-1.84734	-1.72983	-0.56535	-4.23296	0.00175103	0.0031594	-1.19177	-0.755961	-4.15034	0.00244006	0.00406701	-1.44336	KPN	+	1495318	1496529	1212	CDS	KPN_RS07150	hypothetical protein
KPN_RS07155	KPN_01334	KPN_01334	√	√			-1.65519	-1.75878	1.69268	-6.28045	9.29673e-05	0.000211117	1.3362	2.15267	-8.72384	1.04442e-05	2.75886e-05	3.74211	KPN	+	1497730	1499490	1761	CDS	KPN_RS07155	membrane protein
KPN_RS07160	KPN_01335	KPN_01335	√	√			-1.68671	-3.14611	-0.995743	-3.62567	0.00467575	0.00780797	-2.10225	-1.55022	-6.08611	0.00017634	0.000361521	1.25213	KPN	+	1499487	1499747	261	CDS	KPN_RS07160	hypothetical protein
KPN_RS07165	KPN_01336	KPN_01336	√	√			-1.60268	-2.11301	-0.459668	-2.64924	0.0244213	0.0359212	-3.85326	-0.117004	-5.78693	0.00025576	0.000505948	0.775104	KPN	+	1499734	1500501	768	CDS	KPN_RS07165	hypothetical protein
KPN_RS07170			√	√			-1.53015	-1.25003	-0.665723	-3.24646	0.00881729	0.0140998	-2.8051	-0.355431	-2.86897	0.0183596	0.0261715	-3.56403	KPN	+	1501395	1501652	258	CDS	KPN_RS07170	Hin recombinase
KPN_RS07180	KPN_01341	KPN_01341	√	√			-0.962544	-0.807601	0.782012	-3.29569	0.00811433	0.0130536	-3.11418	0.596391	-2.47753	0.0349342	0.0476432	-4.42806	KPN	+	1503939	1505147	1209	CDS	KPN_RS07180	hypothetical protein
KPN_RS07185	KPN_01342	KPN_01342					-0.0651301	0.133801	3.52442	-0.473076	0.646355	0.688512	-7.81747	3.60695	0.97923	0.352853	0.395364	-7.29159	KPN	+	1505255	1508599	3345	CDS	KPN_RS07185	type VI secretion protein VasK
KPN_RS07190	KPN_01343	KPN_01343					-0.0276193	0.0344059	1.76919	-0.11475	0.910923	0.92761	-7.43923	1.85086	0.150381	0.883754	0.899026	-7.34155	KPN	+	1508599	1510197	1599	CDS	KPN_RS07190	type VI secretion-associated protein
KPN_RS07195	KPN_01344	KPN_01344					-0.260891	-0.259771	1.11259	-0.835994	0.42276	0.474685	-6.87482	0.867853	-0.953108	0.365236	0.407364	-6.60678	KPN	+	1510228	1511283	1056	CDS	KPN_RS07195	hypothetical protein
KPN_RS07200	KPN_01345	KPN_01345					-0.82624	-0.890019	-1.08195	-1.75905	0.109192	0.141018	-5.13459	-1.19271	-1.96747	0.0804124	0.102711	-4.82415	KPN	+	1511280	1511750	471	CDS	KPN_RS07200	hypothetical protein
KPN_RS07205	KPN_01346	KPN_01346	√	√			-2.26222	-1.05677	0.232115	-5.11168	0.00046191	0.000919871	0.0344312	0.572383	-3.27768	0.00946159	0.0141858	-3.10514	KPN	-	1511844	1512767	924	CDS	KPN_RS07205	IS5 family transposase
KPN_RS07210	KPN_01347	KPN_01347	√	√			0.841627	1.24473	2.7304	4.8181	0.00071219	0.00137139	-1.14364	2.81683	7.55421	3.33739e-05	7.98856e-05	2.34756	KPN	+	1512893	1514647	1755	CDS	KPN_RS07210	type VI secretion protein ImpG
KPN_RS07215			√				0.952941	0.517184	1.22672	3.8553	0.00320797	0.00551865	-2.29445	1.46776	1.9653	0.0806936	0.103045	-5.46913	KPN	+	1514611	1515696	1086	CDS	KPN_RS07215	type VI secretion protein
KPN_RS07220							0.770702	0.641862	-0.143422	2.01303	0.0719229	0.0962265	-4.99962	0.0359287	1.77606	0.109184	0.136024	-5.37792	KPN	+	1515674	1516216	543	CDS	KPN_RS07220	type VI secretion system-associated lipoprotein
KPN_RS07225			√	√			-0.995655	-2.03965	-0.0897495	-2.75892	0.0202368	0.0301806	-3.78804	0.282603	-5.87221	0.00022976	0.00046012	0.82826	KPN	-	1516187	1516314	128	CDS	KPN_RS07225	hypothetical protein
KPN_RS07230				√			0.36103	1.24834	-0.0595493	1.03722	0.324157	0.374733	-6.32351	0.190987	2.83292	0.0194758	0.0276157	-3.73994	KPN	+	1516344	1516838	495	CDS	KPN_RS07230	hypothetical protein
KPN_RS07235	KPN_01350	KPN_01350	√				2.31142	0.313895	5.55621	14.7083	4.41443e-08	2.33264e-07	8.7268	5.56214	1.68472	0.126055	0.154845	-6.81937	KPN	-	1516905	1517618	714	CDS	KPN_RS07235	oxidoreductase
KPN_RS07240	KPN_01351	KPN_01351	√	√			1.29854	1.02368	3.99024	10.3972	1.14774e-06	3.91122e-06	5.46162	3.87414	8.1656	1.789e-05	4.53128e-05	2.79244	KPN	+	1517692	1518285	594	CDS	KPN_RS07240	TetR family transcriptional regulator
KPN_RS07245	yghA	KPN_01352		√			0.615483	1.44281	-0.853134	1.43032	0.183238	0.224778	-5.64538	0.145622	3.14088	0.0117942	0.017391	-3.21882	KPN	-	1518290	1519045	756	CDS	KPN_RS07245	3-oxoacyl-ACP reductase
KPN_RS07250	yqhC	KPN_01353	√	√			0.521053	0.640154	4.13188	4.02612	0.00243393	0.00427635	-2.79995	4.36656	5.03848	0.000684108	0.00124398	-1.25113	KPN	+	1519204	1520082	879	CDS	KPN_RS07250	AraC family transcriptional regulator
KPN_RS07255				√			0.266651	1.55001	-1.7321	0.49191	0.633443	0.677181	-6.30206	-1.47381	3.06695	0.013295	0.0194222	-3.02929	KPN	-	1520133	1520339	207	CDS	KPN_RS07255	hypothetical protein
KPN_RS07260	KPN_01354	KPN_01354	√	√			1.70057	1.10119	-0.494513	3.09592	0.0113806	0.0178263	-3.09707	0.169028	3.07866	0.0130449	0.0190985	-3.33674	KPN	-	1520365	1521294	930	CDS	KPN_RS07260	2'-hydroxyisoflavone reductase
KPN_RS07265	yhjC	KPN_01355	√				1.70676	0.41208	3.42434	12.1529	2.69314e-07	1.07665e-06	7.15836	3.90967	2.43469	0.0374866	0.0508395	-5.33383	KPN	+	1521433	1522338	906	CDS	KPN_RS07265	LysR family transcriptional regulator
KPN_RS07270	KPN_01356	KPN_01356		√			0.550079	1.20522	1.54496	2.42843	0.0356351	0.0506763	-4.8372	2.87962	6.16179	0.000160809	0.000331967	0.642798	KPN	-	1522358	1523281	924	CDS	KPN_RS07270	LysR family transcriptional regulator
KPN_RS07275	KPN_01357	KPN_01357	√	√			1.81658	1.90758	0.242488	5.14894	0.000437602	0.000876676	0.062152	1.62927	6.97228	6.26515e-05	0.000139611	1.95364	KPN	+	1523372	1524238	867	CDS	KPN_RS07275	MBL fold metallo-hydrolase
KPN_RS07280	KPN_01358	KPN_01358	√	√			1.75682	0.843851	0.20037	5.28729	0.000358631	0.000731602	0.272641	1.2921	3.43477	0.00736314	0.0112454	-3.02818	KPN	+	1524231	1525142	912	CDS	KPN_RS07280	hypothetical protein
KPN_RS07285	KPN_01359	KPN_01359	√	√			1.83127	0.693487	3.29723	11.9907	3.05467e-07	1.205e-06	7.05663	3.48778	3.04311	0.0138199	0.0201177	-4.22671	KPN	-	1525199	1525747	549	CDS	KPN_RS07285	TetR family transcriptional regulator
KPN_RS07290	KPN_01360	KPN_01360	√	√			1.19196	0.742817	2.59981	6.79847	4.84284e-05	0.000115766	1.76545	3.75567	3.69007	0.00492788	0.00774382	-3.21624	KPN	+	1525836	1526870	1035	CDS	KPN_RS07290	NADPH:quinone reductase
KPN_RS07295	KPN_01361	KPN_01361					-0.517053	0.3028	-1.36286	-0.878383	0.400429	0.452838	-6.11993	-0.550903	0.741219	0.477306	0.520653	-6.43256	KPN	-	1526915	1528090	1176	CDS	KPN_RS07295	diaminopimelate aminotransferase
KPN_RS07300	KPN_01362	KPN_01362	√				-2.10603	-0.756183	-0.578118	-4.59837	0.000992772	0.00188191	-0.607963	0.3367	-2.42972	0.0377947	0.0512313	-4.44222	KPN	+	1528311	1529117	807	CDS	KPN_RS07300	methionine-binding protein
KPN_RS07305	KPN_01363	KPN_01363	√				-1.26162	-0.321765	0.230444	-3.9089	0.00294054	0.00509081	-1.91794	1.37308	-1.06824	0.313007	0.355024	-6.62926	KPN	+	1529126	1530139	1014	CDS	KPN_RS07305	methionine ABC transporter ATP-binding protein
KPN_RS07310	KPN_01364	KPN_01364	√				-1.16839	-0.265056	-0.477012	-2.86317	0.0169289	0.0257344	-3.50907	0.500195	-0.888444	0.397244	0.439313	-6.5687	KPN	+	1530132	1530800	669	CDS	KPN_RS07310	ABC transporter permease
KPN_RS07315	KPN_01365	KPN_01365	√	√			-1.66374	-0.935642	2.86661	-9.65609	2.25533e-06	7.10278e-06	5.00859	1.81159	-3.7487	0.00449881	0.00712178	-2.64796	KPN	-	1530829	1532028	1200	CDS	KPN_RS07315	aromatic amino acid aminotransferase
KPN_RS07320	KPN_01366	KPN_01366	√	√			-3.03988	-1.32099	2.4189	-14.1404	6.42811e-08	3.20329e-07	8.90465	2.17879	-5.79991	0.000251604	0.000498647	0.325952	KPN	-	1532067	1532681	615	CDS	KPN_RS07320	membrane protein
KPN_RS07325	KPN_01367	KPN_01367	√	√			0.619816	1.15764	3.15901	3.54789	0.00531937	0.00878418	-3.37064	3.31854	7.50644	3.50962e-05	8.35601e-05	2.18351	KPN	-	1532933	1533412	480	CDS	KPN_RS07325	AsnC family transcriptional regulator
KPN_RS07330	KPN_01368	KPN_01368					-0.673115	0.0763504	0.213949	-1.80121	0.101971	0.132877	-5.4244	0.75065	0.271555	0.792042	0.816427	-7.01241	KPN	+	1533747	1535126	1380	CDS	KPN_RS07330	aromatic amino acid transporter AroP
KPN_RS07335	KPN_01369	KPN_01369	√				-0.583107	0.103393	1.60175	-2.60382	0.0263976	0.0385286	-4.55666	2.54794	0.556368	0.591415	0.630615	-7.36845	KPN	+	1535377	1536123	747	CDS	KPN_RS07335	hypothetical protein
KPN_RS07340	KPN_01370	KPN_01370	√	√			-0.409968	-0.363783	3.93673	-2.97249	0.014044	0.02165	-4.56425	4.45963	-2.59796	0.0286512	0.0395681	-5.1822	KPN	-	1536236	1536430	195	CDS	KPN_RS07340	hypothetical protein
KPN_RS07345	KPN_01371	KPN_01371					0.145153	-0.0998531	6.80207	2.29372	0.0448274	0.0623417	-6.24925	7.13183	-1.13192	0.286694	0.327747	-7.76893	KPN	-	1536667	1537785	1119	CDS	KPN_RS07345	oxidoreductase
KPN_RS07350	KPN_01372	KPN_01372	√	√			-0.781167	-1.87022	4.96261	-6.82697	4.67676e-05	0.000112297	1.23687	5.58741	-14.9071	1.09138e-07	5.16478e-07	8.05519	KPN	-	1537748	1538491	744	CDS	KPN_RS07350	DeoR family transcriptional regulator
KPN_RS07355	ydaN	KPN_01373	√	√			1.15864	1.69931	4.91422	11.3501	5.10055e-07	1.88699e-06	6.14438	5.35457	16.8156	3.78807e-08	2.12238e-07	9.22745	KPN	+	1538771	1539754	984	CDS	zntB	zinc transporter ZntB
KPN_RS07360	dbpA	KPN_01374	√	√			-2.26377	-2.67667	6.2596	-28.5337	6.97349e-11	1.2329e-09	15.5564	6.16206	-25.9328	8.01719e-10	1.01532e-08	13.2731	KPN	+	1540280	1541653	1374	CDS	KPN_RS07360	ATP-dependent RNA helicase
KPN_RS07365	ydaO	KPN_01375	√	√			-1.22806	-1.50756	6.26987	-14.2744	5.87518e-08	2.96281e-07	8.27085	6.27048	-18.8232	1.39734e-08	9.58455e-08	10.1777	KPN	-	1541699	1542634	936	CDS	KPN_RS07365	tRNA 2-thiocytidine(32) synthetase TtcA
KPN_RS07370	KPN_01376	KPN_01376	√	√			0.502031	-0.468764	3.20384	3.15419	0.0103083	0.0162608	-4.06406	2.38249	-2.63747	0.0268478	0.037289	-4.63595	KPN	-	1542683	1543921	1239	CDS	KPN_RS07370	integrase
KPN_RS07375	KPN_01377	KPN_01377	√				1.5538	0.531184	-1.57271	2.77016	0.0198509	0.0296463	-3.4165	-2.22134	0.876267	0.403488	0.445575	-5.9665	KPN	-	1543922	1544134	213	CDS	KPN_RS07375	hypothetical protein
KPN_RS07390	KPN_01380	KPN_01380					-0.0498629	-0.576027	-1.67185	-0.0896549	0.930339	0.944443	-6.44108	-0.270405	-1.57735	0.1489	0.180834	-5.58498	KPN	-	1544751	1545362	612	CDS	KPN_RS07390	hypothetical protein
KPN_RS07395							1.0378	-0.0640385	-1.3996	1.75729	0.109503	0.141283	-5.05941	-0.993592	-0.120848	0.906446	0.918273	-6.61632	KPN	-	1545355	1545707	353	CDS	KPN_RS07395	hypothetical protein
KPN_RS07400	KPN_01382	KPN_01382		√			0.483393	1.31473	0.681786	1.73209	0.11405	0.14648	-5.67366	0.541897	3.32921	0.00871202	0.0131392	-3.00445	KPN	-	1545742	1546743	1002	CDS	KPN_RS07400	enterohemolysin
KPN_RS07405	KPN_01383	KPN_01383	√				0.740069	0.0479346	1.47647	3.42638	0.00651465	0.0106367	-3.10456	1.74464	0.200845	0.84525	0.864618	-7.30355	KPN	-	1546756	1549872	3117	CDS	KPN_RS07405	exodeoxyribonuclease
KPN_RS07410				√			-1.01798	1.56699	-0.646145	-2.32546	0.0424729	0.0594066	-4.36452	-0.819776	3.74608	0.00451717	0.00714875	-2.05908	KPN	-	1550010	1550165	156	CDS	KPN_RS07410	DNA breaking-rejoining protein
KPN_RS07415							0.00143234	-0.54659	-0.888217	0.00287347	0.997764	0.997764	-6.64641	-0.650173	-1.34734	0.210552	0.247787	-5.7956	KPN	-	1550178	1550366	189	CDS	KPN_RS07415	DUF1482 domain-containing protein
KPN_RS07420	KPN_01385	KPN_01385					0.075655	-0.365791	1.24454	0.31981	0.75572	0.790701	-7.23186	1.63204	-1.65668	0.131693	0.1614	-5.96878	KPN	-	1550662	1550970	309	CDS	KPN_RS07420	hypothetical protein
KPN_RS07430	KPN_01387	KPN_01387	√	√			-1.17413	-1.69935	7.22774	-13.7452	8.41828e-08	4.03731e-07	7.77133	7.32942	-19.7546	9.10166e-09	6.87324e-08	10.5269	KPN	-	1551714	1552598	885	CDS	KPN_RS07430	serine dehydrogenasease
KPN_RS07435				√			-0.199763	-0.469129	6.1381	-2.18687	0.0537229	0.0735105	-6.33508	6.42607	-4.62702	0.00121567	0.00212751	-2.23211	KPN	-	1552773	1553240	468	CDS	KPN_RS07435	transcriptional regulator
KPN_RS07440				√			-0.16688	-1.37096	-1.20869	-0.321393	0.754555	0.789946	-6.50587	-0.400805	-3.40041	0.00777651	0.0118282	-2.68933	KPN	+	1553254	1553472	219	CDS	KPN_RS07440	Rha family transcriptional regulator
KPN_RS07445	KPN_01388	KPN_01388					-0.554025	-0.469179	-0.104425	-1.5514	0.151972	0.190115	-5.68991	0.639204	-1.36464	0.205249	0.242185	-6.08821	KPN	+	1553475	1554011	537	CDS	KPN_RS07445	hypothetical protein
KPN_RS07450	KPN_01389	KPN_01389					-0.304024	0.0179972	1.51635	-1.44186	0.180036	0.221357	-6.33337	1.76767	0.0814396	0.936861	0.944797	-7.32831	KPN	+	1554141	1554935	795	CDS	KPN_RS07450	hypothetical protein
KPN_RS07455	KPN_01390	KPN_01390					-0.347417	-0.10511	1.14986	-1.36487	0.202328	0.245832	-6.32008	1.98141	-0.397875	0.699921	0.731606	-7.30177	KPN	+	1555001	1555840	840	CDS	KPN_RS07455	hypothetical protein
KPN_RS07460	KPN_01391	KPN_01391					0.0414279	-0.0791442	0.621473	0.11926	0.90744	0.926288	-7.08445	0.979512	-0.300333	0.770691	0.798103	-7.06605	KPN	+	1555843	1556592	750	CDS	KPN_RS07460	DNA replication protein DnaC
KPN_RS07465							-0.248787	0.0505897	-0.613707	-0.606643	0.557661	0.605716	-6.52442	-0.25631	0.13442	0.896005	0.909588	-6.78542	KPN	+	1556600	1556968	369	CDS	KPN_RS07465	hypothetical protein
KPN_RS07470	KPN_01392	KPN_01392					0.705779	0.935212	-1.41023	1.38317	0.196828	0.239802	-5.56433	-1.0648	1.94691	0.0831198	0.105816	-4.87961	KPN	+	1556965	1557165	201	CDS	KPN_RS07470	hypothetical protein
KPN_RS07475	KPN_01393	KPN_01393		√			-0.302616	1.01487	-0.640245	-0.677161	0.513724	0.563822	-6.46995	-0.239332	2.79125	0.0208528	0.0294357	-3.71899	KPN	+	1557162	1557413	252	CDS	KPN_RS07475	hypothetical protein
KPN_RS07480	KPN_01394	KPN_01394					0.419823	0.741871	-0.400798	0.957885	0.360793	0.412897	-6.3028	0.13392	2.10464	0.0643844	0.0835329	-4.90724	KPN	+	1557422	1557679	258	CDS	KPN_RS07480	hypothetical protein
KPN_RS07485	KPN_01395	KPN_01395	√	√			0.42023	0.509096	2.36348	2.54723	0.0290841	0.0420636	-4.87859	3.02046	3.21306	0.0104973	0.0156162	-3.8381	KPN	+	1557676	1559535	1860	CDS	KPN_RS07485	DNA methyltransferase
KPN_RS07490	KPN_01396	KPN_01396	√	√			3.40627	1.05842	2.07799	15.016	3.62116e-08	1.97341e-07	9.50451	1.68953	4.34885	0.0018183	0.00308736	-1.66249	KPN	+	1559689	1560132	444	CDS	KPN_RS07490	N-acetyltransferase
KPN_RS07495	KPN_01398	KPN_01398		√			-0.538722	-0.754822	1.49355	-2.38317	0.0384964	0.0543843	-4.89589	1.52509	-2.87135	0.0182882	0.0261044	-4.02162	KPN	+	1560612	1560845	234	CDS	KPN_RS07495	hypothetical protein
KPN_RS07500	KPN_01399	KPN_01399		√			-0.149694	-0.851376	1.39648	-0.668943	0.518735	0.56874	-7.09341	1.73816	-3.55308	0.00610693	0.00946063	-2.94947	KPN	+	1560881	1561477	597	CDS	KPN_RS07500	hypothetical protein
KPN_RS07505							0.833073	-0.811619	-1.34977	1.49779	0.16519	0.204702	-5.43172	-0.747476	-1.64628	0.133841	0.163845	-5.37986	KPN	+	1561477	1561683	207	CDS	KPN_RS07505	hypothetical protein
KPN_RS07510							0.150445	-0.643934	-0.677233	0.364071	0.723414	0.760018	-6.63225	-0.686271	-1.51706	0.163291	0.196573	-5.57076	KPN	+	1561686	1561982	297	CDS	KPN_RS07510	phage protein
KPN_RS07515	KPN_01400	KPN_01400		√			0.551429	-1.37441	-0.531822	1.39788	0.192501	0.23485	-5.77285	-0.595116	-3.11142	0.0123701	0.0181751	-3.11766	KPN	+	1561979	1562323	345	CDS	KPN_RS07515	hypothetical protein
KPN_RS07520	KPN_01401	KPN_01401					-0.161931	-0.474287	1.6591	-0.750417	0.470359	0.521356	-7.11245	1.83587	-2.28664	0.047814	0.0634323	-5.06583	KPN	+	1562454	1563251	798	CDS	KPN_RS07520	molecular chaperone
KPN_RS07525	KPN_01402	KPN_01402	√	√			-3.02845	-2.99106	0.202295	-6.66397	5.71776e-05	0.000134697	2.21309	1.45962	-9.66982	4.45806e-06	1.28535e-05	4.77917	KPN	-	1563626	1564012	387	CDS	KPN_RS07525	hypothetical protein
KPN_RS07530	KPN_01403	KPN_01403	√	√			-1.06125	-2.49139	0.316766	-2.84959	0.0173269	0.0262671	-3.74377	-0.841698	-5.33507	0.000458894	0.000862096	0.273918	KPN	+	1564704	1565099	396	CDS	KPN_RS07530	membrane protein
KPN_RS07535	KPN_01404	KPN_01404		√			-0.156078	-1.92234	-0.109434	-0.410222	0.690327	0.72883	-6.77514	-0.949553	-4.22555	0.00218132	0.00366082	-1.29666	KPN	+	1565086	1565367	282	CDS	KPN_RS07535	membrane protein
KPN_RS07540	KPN_01405	KPN_01405		√			-0.128755	-2.06057	1.46517	-0.581522	0.573813	0.621118	-7.17207	0.0323218	-5.85533	0.000234669	0.000468901	0.842406	KPN	+	1565367	1565993	627	CDS	KPN_RS07540	endolysin
KPN_RS07545	KPN_01407	KPN_01407					0.197208	0.11866	1.46752	0.88486	0.39709	0.449348	-6.94201	2.04017	0.604228	0.560495	0.601718	-7.20589	KPN	-	1566199	1566381	183	CDS	KPN_RS07545	hypothetical protein
KPN_RS07555	KPN_01408	KPN_01408		√			-0.447106	-1.04317	1.03064	-1.80076	0.102046	0.132943	-5.68077	0.608964	-3.49127	0.0067326	0.010352	-2.76585	KPN	+	1567215	1567733	519	CDS	KPN_RS07555	Rha family transcriptional regulator
KPN_RS07560	KPN_01409	KPN_01409					0.0107646	-0.192454	4.93033	0.0982624	0.923673	0.938566	-8.26382	4.34849	-1.56229	0.152385	0.184522	-6.75913	KPN	-	1567798	1568175	378	CDS	KPN_RS07560	hypothetical protein
KPN_RS07565	KPN_01411	KPN_01411	√	√			-0.543667	-0.567456	4.78534	-5.4266	0.000294317	0.000609932	-0.707238	4.55948	-5.32453	0.000465356	0.000872868	-0.877251	KPN	-	1569160	1569654	495	CDS	KPN_RS07565	hypothetical protein
KPN_RS07570	KPN_01412	KPN_01412	√	√			-1.30876	-1.0424	1.18691	-5.36052	0.000323135	0.000665526	0.130586	1.11395	-3.66122	0.00515468	0.00807416	-2.61101	KPN	+	1569749	1570753	1005	CDS	KPN_RS07570	terminase small subunit
KPN_RS07575	KPN_01413	KPN_01413	√	√			-0.808412	-1.7146	1.49484	-3.47272	0.00602899	0.00989501	-3.02617	1.00585	-5.71981	0.000278468	0.000546029	0.490791	KPN	+	1570731	1572035	1305	CDS	KPN_RS07575	terminase
KPN_RS07580	KPN_01414	KPN_01414	√	√			-0.495808	-0.747557	2.26051	-2.91477	0.015499	0.0237359	-4.21781	2.0211	-3.70643	0.00480402	0.00756916	-2.77458	KPN	+	1572040	1573464	1425	CDS	KPN_RS07580	DNA-binding protein
KPN_RS07585	KPN_01415	KPN_01415	√	√			-0.767708	-0.82024	2.01103	-4.15497	0.0019812	0.00353422	-2.02177	2.04306	-3.96104	0.00324673	0.00528334	-2.36867	KPN	+	1573448	1574560	1113	CDS	KPN_RS07585	phage Mu F like family protein
KPN_RS07590	KPN_01416	KPN_01416	√	√			-0.859064	-1.88484	1.4991	-3.72073	0.00399755	0.00675762	-2.60128	0.479898	-5.55329	0.000344805	0.000661339	0.369486	KPN	+	1574667	1575431	765	CDS	KPN_RS07590	hypothetical protein
KPN_RS07595			√	√			-0.654518	-1.92332	2.34261	-3.91305	0.00292085	0.00506048	-2.52338	1.33592	-7.47386	3.63266e-05	8.58409e-05	2.57924	KPN	+	1575519	1576654	1136	CDS	KPN_RS07595	P22 coat - protein 5 family protein
KPN_RS07600	KPN_01419	KPN_01419					-0.690896	-1.22209	-0.641593	-1.54094	0.154477	0.192764	-5.55227	-1.95904	-1.767	0.110761	0.137762	-4.96897	KPN	+	1576695	1576907	213	CDS	KPN_RS07600	hypothetical protein
KPN_RS07605	KPN_01420	KPN_01420					-0.805452	-0.377985	0.218366	-2.36873	0.0394562	0.0556814	-4.53169	-0.0880737	-0.879363	0.401894	0.443906	-6.42781	KPN	+	1576911	1577321	411	CDS	KPN_RS07605	hypothetical protein
KPN_RS07610	KPN_01421	KPN_01421					-0.37074	0.0374144	-0.497057	-0.826246	0.428013	0.479879	-6.39413	-0.940556	0.0740732	0.94256	0.949472	-6.63311	KPN	+	1577323	1577619	297	CDS	KPN_RS07610	hypothetical protein
KPN_RS07615	KPN_01422	KPN_01422					-0.752851	0.20865	0.0748072	-2.23924	0.0491687	0.0678158	-4.70317	0.0966356	0.591792	0.56844	0.608905	-6.69287	KPN	+	1577591	1577974	384	CDS	KPN_RS07615	hypothetical protein
KPN_RS07620	KPN_01423	KPN_01423		√			-0.740104	-1.16451	0.969919	-2.44076	0.0348927	0.0497658	-4.6352	0.652591	-3.95077	0.00329788	0.00535843	-2.03604	KPN	+	1577976	1578527	552	CDS	KPN_RS07620	hypothetical protein
KPN_RS07625	KPN_01424	KPN_01424		√			-0.328046	-1.98022	-0.131253	-0.83191	0.424955	0.47685	-6.49364	-0.82524	-3.97492	0.00317889	0.00518554	-1.69337	KPN	+	1578524	1578916	393	CDS	KPN_RS07625	electron transfer flavoprotein subunit beta
KPN_RS07630	KPN_01425	KPN_01425	√	√			-0.631728	-1.42365	1.61883	-3.10519	0.0112028	0.0175734	-3.70054	0.837518	-4.67693	0.00113229	0.00199398	-0.955618	KPN	+	1578940	1579872	933	CDS	KPN_RS07630	hypothetical protein
KPN_RS07635	KPN_01426	KPN_01426					-0.404984	-0.572647	1.22391	-1.68218	0.123568	0.157683	-5.91323	0.821424	-1.90783	0.0885062	0.112007	-5.38298	KPN	+	1579912	1580394	483	CDS	KPN_RS07635	hypothetical protein
KPN_RS07640				√			-0.360042	-1.78079	-0.133862	-0.946215	0.366427	0.418272	-6.39057	-0.488382	-3.78427	0.00425784	0.00677033	-2.05151	KPN	+	1580532	1580729	198	CDS	KPN_RS07640	hypothetical protein
KPN_RS07645			√				0.634222	0.209801	5.61157	6.9038	4.25885e-05	0.000102769	1.21333	4.82993	1.82746	0.100634	0.126075	-6.47671	KPN	+	1580796	1581479	684	CDS	KPN_RS07645	hypothetical protein
KPN_RS07650	KPN_01427	KPN_01427					0.359009	-0.145614	4.05518	2.15953	0.0562599	0.076715	-5.96727	3.23902	-0.968873	0.357725	0.399986	-7.21585	KPN	+	1581588	1581956	369	CDS	KPN_RS07650	zinc ribbon domain-containing protein
KPN_RS07655	KPN_01428	KPN_01428	√	√			-0.898231	-1.08514	2.48112	-5.14606	0.000439433	0.000879688	-0.560364	2.3204	-5.73829	0.000272003	0.000534919	0.201347	KPN	+	1582029	1585142	3114	CDS	KPN_RS07655	tail protein
KPN_RS07660	KPN_01429	KPN_01429					0.189051	-0.0519395	2.50456	1.15543	0.274877	0.323701	-6.9756	2.61739	-0.286557	0.780887	0.806959	-7.50985	KPN	+	1585226	1585561	336	CDS	KPN_RS07660	hypothetical protein
KPN_RS07665	KPN_01430	KPN_01430		√			-0.917629	-2.56238	0.266553	-2.25022	0.0482623	0.0667031	-4.73153	-0.00107822	-6.34054	0.00012972	0.000273106	1.46682	KPN	+	1585877	1586350	474	CDS	KPN_RS07665	hypothetical protein
KPN_RS07670	KPN_01431	KPN_01431		√			-0.295873	-2.3427	0.420077	-0.867694	0.405982	0.458441	-6.62992	0.0304431	-5.9199	0.000216483	0.000435486	0.933715	KPN	+	1586337	1586819	483	CDS	KPN_RS07670	ArsR family transcriptional regulator
KPN_RS07675				√			-0.534176	-2.67325	-0.0707425	-1.50359	0.163716	0.203109	-5.76394	-1.02643	-3.90672	0.00352726	0.00569658	-1.75015	KPN	+	1586829	1587209	381	CDS	KPN_RS07675	hypothetical protein
KPN_RS07680	KPN_01432	KPN_01432		√			-0.326633	-0.508469	3.11468	-2.25575	0.0478116	0.0661314	-5.57267	3.1924	-2.68819	0.0246988	0.0345191	-4.75248	KPN	+	1587206	1590292	3087	CDS	KPN_RS07680	kinase
KPN_RS07685				√			-0.596319	-1.87764	-0.820035	-1.29117	0.225806	0.270917	-5.82572	-1.47253	-2.94656	0.016173	0.0233025	-3.21417	KPN	+	1590369	1590728	360	CDS	KPN_RS07685	hypothetical protein
KPN_RS07690	KPN_01434	KPN_01434		√			-0.304277	-0.651737	2.62089	-1.7972	0.102638	0.133551	-6.15889	2.44475	-3.44977	0.00718991	0.0110047	-3.30229	KPN	+	1593005	1593862	858	CDS	KPN_RS07690	hypothetical protein
KPN_RS07695	KPN_01435	KPN_01435		√			-0.571463	-1.35578	0.481707	-1.96289	0.0781752	0.103968	-5.26389	0.342732	-4.2903	0.00198193	0.00334611	-1.43677	KPN	+	1593924	1594097	174	CDS	KPN_RS07695	hypothetical protein
KPN_RS07700	KPN_01436	KPN_01436		√			-0.402883	-1.87696	-0.867636	-0.679648	0.512212	0.562394	-6.40628	-0.830573	-4.23728	0.00214366	0.00359875	-1.29754	KPN	+	1594229	1594462	234	CDS	KPN_RS07700	DNA-invertase
KPN_RS07710	umuD	KPN_01438	√	√			-1.26908	-0.556421	2.19661	-6.26223	9.51834e-05	0.00021551	1.15467	3.21224	-3.63016	0.00541103	0.00845099	-3.19535	KPN	+	1595512	1595931	420	CDS	KPN_RS07710	DNA polymerase V
KPN_RS07715	umuC	KPN_01439	√				-0.534211	-0.187134	3.22665	-3.4409	0.00635834	0.0103973	-3.57312	4.05966	-1.44248	0.182783	0.217835	-6.85798	KPN	+	1595933	1597198	1266	CDS	KPN_RS07715	DNA polymerase V subunit UmuC
KPN_RS07720	KPN_01440	KPN_01440	√	√			0.515263	0.356015	4.80057	4.54011	0.00108541	0.0020359	-2.09939	4.95491	3.44458	0.00724936	0.0110862	-3.87082	KPN	-	1597377	1598762	1386	CDS	KPN_RS07720	hypothetical protein
KPN_RS07725	KPN_01441	KPN_01441	√	√			0.66969	0.418212	3.92696	4.5515	0.00106661	0.00200415	-1.87947	4.11439	3.16356	0.0113697	0.0168113	-4.16889	KPN	-	1598767	1599264	498	CDS	KPN_RS07725	membrane protein
KPN_RS07730	KPN_01442	KPN_01442	√	√			0.512061	0.469262	5.03853	5.23068	0.000388931	0.00078811	-1.05771	5.2306	4.4751	0.00151255	0.00260286	-2.26726	KPN	-	1599453	1600109	657	CDS	KPN_RS07730	hypothetical protein
KPN_RS07735	KPN_01443	KPN_01443	√	√			-1.54177	-1.52726	1.73358	-6.7174	5.35132e-05	0.000126845	1.89902	2.614	-7.77765	2.6458e-05	6.44546e-05	2.64964	KPN	-	1600280	1600957	678	CDS	KPN_RS07735	DUF159 family protein
KPN_RS07740	ynaF	KPN_01444	√	√			0.872194	0.673753	5.26321	10.0471	1.57092e-06	5.14703e-06	4.85182	5.30015	7.18797	4.9393e-05	0.000113076	1.41444	KPN	-	1601591	1602025	435	CDS	KPN_RS07740	universal stress protein F
KPN_RS07745							-0.163852	-0.251137	1.80837	-0.782954	0.451868	0.503046	-7.13148	2.0264	-1.14126	0.282987	0.324131	-6.72649	KPN	-	1602107	1602319	213	CDS	KPN_RS07745	KTSC domain-containing protein
KPN_RS07750	ompN	KPN_01445	√	√			0.934244	-1.08474	0.244487	2.47397	0.0329675	0.0471454	-4.36037	0.459499	-3.59731	0.00569689	0.008869	-2.55879	KPN	-	1602463	1603617	1155	CDS	KPN_RS07750	phosphoporin PhoE
KPN_RS07755	ydbK	KPN_01446	√	√			5.81384	3.6689	6.56548	53.8588	1.29622e-13	1.87671e-11	21.8685	7.0352	40.6422	1.40548e-11	6.07188e-10	17.4127	KPN	-	1603974	1607501	3528	CDS	KPN_RS07755	pyruvate:ferredoxin (flavodoxin) oxidoreductase
KPN_RS07765	KPN_01447	KPN_01447	√	√			1.27882	-0.946891	3.41561	7.39967	2.36713e-05	6.01838e-05	2.33178	3.50236	-2.85853	0.018676	0.026573	-4.53254	KPN	+	1607864	1608127	264	CDS	KPN_RS07765	hypothetical protein
KPN_RS07770	hslJ	KPN_01448	√	√			1.7761	1.17931	5.33867	18.8958	3.94327e-09	3.02204e-08	11.3441	5.72092	13.1837	3.18114e-07	1.28324e-06	6.85521	KPN	-	1608173	1608613	441	CDS	KPN_RS07770	heat-inducible protein
KPN_RS07775	ldhA	KPN_01449	√	√			1.60747	2.01091	7.06886	21.5325	1.10464e-09	1.07985e-08	12.4984	8.21481	32.1402	1.1662e-10	2.46931e-09	15.1476	KPN	-	1608736	1609725	990	CDS	KPN_RS07775	lactate dehydrogenase
KPN_RS07780	KPN_01450	KPN_01450	√	√			-1.09229	-3.1733	1.72093	-5.40729	0.000302443	0.000625796	0.0477215	2.73392	-14.3721	1.50202e-07	6.72206e-07	8.14994	KPN	-	1609873	1610373	501	CDS	KPN_RS07780	alkaline phosphatase
KPN_RS07785	ydbH	KPN_01451	√				0.473541	0.166441	7.2874	7.86144	1.40452e-05	3.75263e-05	2.19206	7.57867	1.67147	0.12869	0.157828	-7.13904	KPN	+	1610580	1613219	2640	CDS	KPN_RS07785	hypothetical protein
KPN_RS07790	ynbE	KPN_01452	√				0.376952	-0.172175	3.70147	2.95772	0.0144025	0.0221517	-4.53283	3.77317	-1.17969	0.268131	0.308964	-7.11623	KPN	+	1613216	1613401	186	CDS	KPN_RS07790	YnbE family lipoprotein
KPN_RS07795	ydbL	KPN_01453	√				0.446363	-0.23641	4.21183	4.41794	0.00131077	0.00242381	-2.16946	4.30754	-2.0344	0.0721659	0.0927971	-6.05865	KPN	+	1613409	1613732	324	CDS	KPN_RS07795	hypothetical protein
KPN_RS07800	feaR	KPN_01454					-0.287322	-0.271465	1.05467	-1.1634	0.271781	0.320761	-6.53164	1.24494	-1.12867	0.287995	0.328953	-6.53043	KPN	-	1613733	1614635	903	CDS	KPN_RS07800	transcriptional regulator FeaR
KPN_RS07805	feaB	KPN_01455					-0.175282	0.288851	3.99778	-1.42842	0.183768	0.225326	-7.03678	3.88216	1.96163	0.0811729	0.103574	-6.07938	KPN	+	1614871	1616370	1500	CDS	KPN_RS07805	aldehyde dehydrogenase
KPN_RS07810	KPN_01456	KPN_01456	√	√			1.74061	1.85948	4.1003	14.5021	5.05203e-08	2.60729e-07	8.8189	4.33159	8.7829	9.88221e-06	2.63509e-05	3.37812	KPN	+	1616495	1617385	891	CDS	KPN_RS07810	2-dehydropantoate 2-reductase
KPN_RS07815	KPN_01457	KPN_01457		√			0.547895	1.13747	-0.00888248	1.29867	0.223319	0.268413	-6.0448	0.672544	3.89087	0.00361385	0.00582238	-2.1351	KPN	-	1617403	1618134	732	CDS	KPN_RS07815	hypothetical protein
KPN_RS07820	KPN_01458	KPN_01458		√			-0.073153	1.10404	0.210162	-0.208748	0.838852	0.865011	-6.93902	0.697978	3.03345	0.0140385	0.0203862	-3.53412	KPN	-	1618140	1618970	831	CDS	KPN_RS07820	flagellar motor switch protein FliY
KPN_RS07825	KPN_01459	KPN_01459					0.113639	0.977345	-0.567254	0.27008	0.792612	0.823351	-6.6948	-0.104879	2.25677	0.0502147	0.0662563	-4.60969	KPN	-	1618994	1619866	873	CDS	KPN_RS07825	restriction endonuclease subunit S
KPN_RS07830	KPN_01460	KPN_01460		√			1.57136	1.93555	-2.3551	2.21465	0.0512586	0.0704092	-4.16246	-1.11271	4.13967	0.00247932	0.00412284	-1.40181	KPN	-	1619893	1621413	1521	CDS	KPN_RS07830	amino acid ABC transporter permease/ATP-binding protein
KPN_RS07835	KPN_01461	KPN_01461		√			0.94326	1.23775	-2.63862	1.34363	0.208877	0.252757	-5.3387	-0.917825	2.48629	0.0344344	0.0470214	-4.06785	KPN	+	1621902	1622816	915	CDS	KPN_RS07835	LysR family transcriptional regulator
KPN_RS07840	KPN_01462	KPN_01462		√			0.0708543	1.05489	-0.671209	0.16048	0.875711	0.897834	-6.69165	0.210268	3.1809	0.0110559	0.0163926	-3.17958	KPN	+	1622986	1624245	1260	CDS	KPN_RS07840	FAD-dependent oxidoreductase
KPN_RS07845	KPN_01463	KPN_01463		√			0.760785	2.45172	-2.26445	1.05815	0.314974	0.365458	-5.73502	-1.26717	4.83845	0.000901949	0.00161004	-0.359912	KPN	+	1624270	1624704	435	CDS	KPN_RS07845	enamine deaminase RidA
KPN_RS07850							0.177364	0.337531	-1.92847	0.305246	0.766462	0.800378	-6.33381	-1.16885	0.559725	0.589216	0.628479	-6.41656	KPN	+	1624701	1625375	675	CDS	KPN_RS07850	hypothetical protein
KPN_RS07855	KPN_01464	KPN_01464					1.06907	0.70262	-1.78589	1.71618	0.117009	0.149885	-5.02822	-0.655183	1.50292	0.166842	0.200577	-5.59443	KPN	+	1625368	1626525	1158	CDS	KPN_RS07855	acetylornithine deacetylase
KPN_RS07860	KPN_01465	KPN_01465					1.28129	0.53491	-1.8867	1.84466	0.0949908	0.12463	-4.81562	-0.748692	0.839414	0.422802	0.465369	-6.30651	KPN	+	1626550	1627368	819	CDS	KPN_RS07860	phytanoyl-CoA dioxygenase
KPN_RS07865	KPN_01466	KPN_01466	√				1.55547	-0.355172	2.48769	7.98156	1.23079e-05	3.32493e-05	3.27474	2.73419	-1.27888	0.232679	0.271247	-6.75085	KPN	+	1627424	1628374	951	CDS	KPN_RS07865	alcohol dehydrogenase
KPN_RS07870	tynA	KPN_01467					-0.135436	-0.152059	2.30221	-0.780556	0.453214	0.504335	-7.27995	1.77365	-0.711185	0.494846	0.538585	-7.06114	KPN	-	1628377	1630644	2268	CDS	tynA	tyramine oxidase
KPN_RS07875	paaZ	KPN_01468					0.0687028	-0.476315	0.011271	0.180794	0.860155	0.884085	-6.8847	0.0089039	-1.11313	0.294272	0.335621	-6.22026	KPN	-	1631108	1633165	2058	CDS	KPN_RS07875	bifunctional aldehyde dehydrogenase/enoyl-CoA hydratase
KPN_RS07880	paaA	KPN_01469					-0.648141	0.58651	-1.50489	-1.17941	0.265637	0.313785	-5.78178	-1.39605	0.942481	0.370363	0.412739	-6.0722	KPN	+	1633452	1634381	930	CDS	KPN_RS07880	phenylacetate-CoA oxygenase subunit PaaA
KPN_RS07900	paaE	KPN_01473					0.23698	-0.185925	-0.699765	0.41433	0.687414	0.726068	-6.60509	-0.287421	-0.471804	0.648207	0.684495	-6.66702	KPN	+	1635960	1637030	1071	CDS	KPN_RS07900	phenylacetic acid degradation protein
KPN_RS07915	paaH	KPN_01476					0.732101	0.5405	-0.828151	1.54375	0.1538	0.192142	-5.50211	-0.153318	1.53199	0.159618	0.192454	-5.67339	KPN	+	1638589	1640010	1422	CDS	KPN_RS07915	3-hydroxyacyl-CoA dehydrogenase PaaC
KPN_RS07925	paaJ	KPN_01478					0.38587	-0.863774	-0.140735	0.761736	0.463872	0.514805	-6.54908	0.341788	-2.07584	0.0674722	0.0872221	-5.00047	KPN	+	1640422	1641627	1206	CDS	KPN_RS07925	acetyl-CoA acetyltransferase
KPN_RS07930	paaK	KPN_01479					-0.281426	-0.25566	1.32459	-1.1602	0.273023	0.321871	-6.61785	2.04227	-1.28857	0.229432	0.268063	-6.5606	KPN	+	1641654	1642970	1317	CDS	KPN_RS07930	phenylacetate-CoA ligase
KPN_RS07935	paaX	KPN_01480	√	√			1.24545	1.03493	3.56775	9.93039	1.74785e-06	5.65691e-06	5.09934	4.02988	8.43733	1.37183e-05	3.54334e-05	3.04972	KPN	+	1643081	1644016	936	CDS	KPN_RS07935	phenylacetic acid degradation operon negative regulatory protein PaaX
KPN_RS07940	paaY	KPN_01481	√	√			1.0381	0.82971	2.61936	5.13153	0.000448788	0.000896739	-0.618211	3.08932	3.78379	0.00426103	0.00677138	-2.90816	KPN	+	1644026	1644622	597	CDS	KPN_RS07940	phenylacetic acid degradation protein PaaY
KPN_RS07945	KPN_01482	KPN_01482		√			0.449525	0.965904	1.20716	1.94971	0.0799016	0.106159	-5.50949	1.91746	3.90315	0.00354654	0.00572253	-2.42384	KPN	+	1644634	1645041	408	CDS	KPN_RS07945	hypothetical protein
KPN_RS07950	acpD	KPN_01483	√	√			3.55233	4.7758	6.643	39.5276	2.78692e-12	1.27603e-10	18.9225	7.56493	54.8057	9.42117e-13	1.32814e-10	20.0345	KPN	-	1645078	1645683	606	CDS	KPN_RS07950	azoreductase
KPN_RS07955	hrpA	KPN_01484	√	√			0.465018	0.226272	7.96072	6.73141	5.25946e-05	0.000124889	0.716776	7.99134	2.64708	0.0264264	0.0367704	-5.65324	KPN	+	1645888	1649790	3903	CDS	KPN_RS07955	ATP-dependent helicase
KPN_RS07960	KPN_01485	KPN_01485		√			0.0662017	-0.37905	3.1133	0.478483	0.642636	0.685231	-7.70762	3.9853	-3.09066	0.0127933	0.0187763	-4.2639	KPN	-	1649851	1650510	660	CDS	KPN_RS07960	O-methyltransferase
KPN_RS07965	KPN_01486	KPN_01486	√	√			0.417675	-1.38907	3.31501	3.14393	0.0104893	0.0165365	-4.112	4.10541	-7.98244	2.14806e-05	5.33481e-05	2.55853	KPN	-	1650526	1651905	1380	CDS	KPN_RS07965	outer membrane efflux protein
KPN_RS07970	KPN_01487	KPN_01487					-0.0984603	-0.120574	2.98588	-0.608505	0.556474	0.604795	-7.59781	4.04615	-0.982688	0.351238	0.393636	-7.38507	KPN	-	1651902	1652987	1086	CDS	KPN_RS07970	multidrug transporter EmrA
KPN_RS07975	KPN_01488	KPN_01488					0.0860511	0.186482	3.08882	0.580041	0.574773	0.622032	-7.64363	4.42482	1.49442	0.169006	0.202906	-6.86595	KPN	-	1653016	1654668	1653	CDS	KPN_RS07975	MFS transporter
KPN_RS07980	KPN_01489	KPN_01489		√			0.238981	0.697652	1.63287	1.16037	0.272954	0.321861	-6.71238	2.91365	4.06031	0.00279335	0.00459723	-2.42645	KPN	-	1654668	1655099	432	CDS	KPN_RS07980	MarR family transcriptional regulator
KPN_RS07985	KPN_01490	KPN_01490	√				-0.485085	0.402034	1.98722	-2.5528	0.0288081	0.0416982	-4.75822	2.49023	2.22526	0.0528751	0.0694585	-5.33346	KPN	-	1655207	1656154	948	CDS	KPN_RS07985	LysR family transcriptional regulator
KPN_RS07990	KPN_01491	KPN_01491		√			0.126469	0.684554	1.27559	0.535624	0.603972	0.649955	-7.1419	2.22322	3.26851	0.00960183	0.014388	-3.54427	KPN	+	1656255	1657253	999	CDS	KPN_RS07990	aldo/keto reductase
KPN_RS07995	KPN_01492	KPN_01492					-0.163786	-0.0903005	6.66505	-2.03676	0.0691312	0.0929324	-6.64868	6.84693	-1.15355	0.278166	0.319566	-7.70444	KPN	-	1657409	1658683	1275	CDS	KPN_RS07995	glutamate dehydrogenase
KPN_RS08005	KPN_01493	KPN_01493					-0.528476	0.47215	0.954156	-1.89821	0.0869949	0.114871	-5.50794	1.89609	1.92919	0.0855232	0.108557	-5.63831	KPN	+	1659212	1660417	1206	CDS	KPN_RS08005	aspartate aminotransferase family protein
KPN_RS08010	KPN_01494	KPN_01494					-0.588455	-0.0321612	0.0939779	-1.63013	0.13425	0.169898	-5.63725	0.853363	-0.106696	0.917352	0.927743	-7.07466	KPN	+	1660433	1661458	1026	CDS	KPN_RS08010	arginine N-succinyltransferase
KPN_RS08015							-0.480448	-0.452796	0.30168	-1.54095	0.154475	0.192764	-5.82557	0.818344	-1.64989	0.133092	0.162965	-5.75774	KPN	+	1661449	1662914	1466	CDS	KPN_RS08015	succinylglutamate-semialdehyde dehydrogenase
KPN_RS08020	KPN_01496	KPN_01496	√				-1.0678	-0.582707	1.02426	-4.01035	0.00249636	0.00437884	-1.96926	1.13	-1.73676	0.116172	0.143959	-5.71641	KPN	+	1662936	1664276	1341	CDS	KPN_RS08020	succinylarginine dihydrolase
KPN_RS08025	KPN_01497	KPN_01497		√			0.518262	-1.47867	0.128277	1.49037	0.167096	0.20692	-5.84202	-0.197024	-2.91533	0.0170192	0.0244233	-3.51529	KPN	+	1664287	1665282	996	CDS	KPN_RS08025	succinylglutamate desuccinylase
KPN_RS08030	KPN_01498	KPN_01498		√			-0.624038	-1.07771	1.17444	-2.35134	0.0406424	0.0571147	-4.84982	1.39976	-4.20512	0.00224858	0.0037678	-1.81434	KPN	+	1665292	1666722	1431	CDS	KPN_RS08030	alanine glycine permease
KPN_RS08035	KPN_01499	KPN_01499					0.847443	-0.207255	-0.666592	1.98099	0.0758613	0.101192	-4.90911	-0.023706	-0.573273	0.580389	0.619969	-6.67459	KPN	-	1666929	1668254	1326	CDS	KPN_RS08035	MFS transporter
KPN_RS08040	ydcF	KPN_01500	√	√			2.60929	1.73306	4.27304	16.5783	1.39905e-08	8.80694e-08	10.204	5.12046	10.1078	3.07695e-06	9.3073e-06	4.49654	KPN	+	1668635	1669435	801	CDS	KPN_RS08040	hypothetical protein
KPN_RS08050	aldA	KPN_01501		√			0.287552	0.389872	3.47822	2.32795	0.0422933	0.0592328	-5.54901	3.997	2.84209	0.0191856	0.0272619	-4.68024	KPN	+	1669633	1671072	1440	CDS	KPN_RS08050	aldehyde dehydrogenase
KPN_RS08055	gapA	KPN_01502	√	√			1.05448	2.42126	1.11799	4.26086	0.0016757	0.0030378	-1.58575	3.31572	13.6632	2.3333e-07	9.81891e-07	7.60677	KPN	-	1671121	1672119	999	CDS	KPN_RS08055	type I glyceraldehyde-3-phosphate dehydrogenase
KPN_RS08060	yqaE	KPN_01503	√	√			1.01768	0.545358	1.66548	4.90343	0.000627177	0.00122174	-0.711944	2.95309	2.84154	0.0192029	0.0272792	-4.4391	KPN	+	1672402	1672560	159	CDS	KPN_RS08060	proteolipid membrane potential modulator
KPN_RS08065	ydfO	KPN_01504	√	√			-1.84939	-1.07636	0.0894753	-5.11598	0.000459035	0.000914826	0.0481969	1.66691	-4.57352	0.0013124	0.00228189	-1.31419	KPN	-	1672595	1672987	393	CDS	KPN_RS08065	hypothetical protein
KPN_RS08070	yedF	KPN_01505	√	√			1.45746	1.3068	0.273447	3.92719	0.00285471	0.00495389	-1.89278	1.09939	4.64383	0.00118689	0.00208395	-1.06475	KPN	-	1673238	1673471	234	CDS	KPN_RS08070	SirA-like protein
KPN_RS08075	yedE	KPN_01506	√	√			0.494875	0.68086	2.08377	2.80286	0.01877	0.0282287	-4.36082	2.73596	3.35136	0.00840905	0.0127216	-3.53569	KPN	-	1673468	1674676	1209	CDS	KPN_RS08075	hypothetical protein
KPN_RS08080	KPN_01507	KPN_01507					0.640109	0.25663	0.639568	1.78491	0.104709	0.135885	-5.5803	1.09248	0.978201	0.353335	0.395738	-6.64363	KPN	-	1674780	1675133	354	CDS	KPN_RS08080	membrane protein
KPN_RS08085	KPN_01508	KPN_01508	√	√			-1.66017	-2.84376	0.967224	-5.84768	0.00016466	0.000358571	0.913988	1.89132	-9.98167	3.41873e-06	1.01915e-05	5.00433	KPN	+	1675331	1675849	519	CDS	KPN_RS08085	hypothetical protein
KPN_RS08090	KPN_01509	KPN_01509					0.0244109	-0.102385	-2.55747	0.036148	0.971879	0.975886	-6.23846	-0.332986	-0.265789	0.796343	0.820386	-6.73828	KPN	-	1675919	1676122	204	CDS	KPN_RS08090	hypothetical protein
KPN_RS08095	KPN_01510	KPN_01510	√	√			1.41393	1.16929	3.44499	10.7421	8.49692e-07	2.97503e-06	5.90997	4.54068	9.32972	6.00463e-06	1.67187e-05	3.85422	KPN	+	1676434	1677462	1029	CDS	KPN_RS08095	magnesium transporter CorA
KPN_RS08100	malY	KPN_01511					-0.130809	-0.0506363	0.957906	-0.512702	0.619337	0.66369	-7.05619	1.21186	-0.20328	0.843402	0.863058	-7.15738	KPN	-	1677476	1678648	1173	CDS	KPN_RS08100	aminotransferase
KPN_RS08105	malX	KPN_01512					-0.244821	-0.0562422	-0.03638	-0.61839	0.550197	0.598822	-6.68269	1.00903	-0.212713	0.836254	0.856396	-7.09884	KPN	-	1678700	1680292	1593	CDS	KPN_RS08105	PTS maltose transporter subunit IICB
KPN_RS08110	malI	KPN_01513	√				1.55133	0.434934	1.66589	7.22905	2.88794e-05	7.2293e-05	2.56697	1.87922	1.68547	0.125907	0.154733	-5.99186	KPN	+	1680387	1681415	1029	CDS	KPN_RS08110	Mal regulon transcriptional regulator MalI
KPN_RS08115	ydgA	KPN_01514	√				0.380098	-0.152911	8.16571	6.46034	7.38403e-05	0.000170575	0.33906	7.93721	-2.41725	0.0385778	0.0522268	-6.02647	KPN	-	1681455	1683032	1578	CDS	KPN_RS08115	hypothetical protein
KPN_RS08120	manA	KPN_01515	√	√			1.47273	0.811285	7.7239	23.0151	5.75934e-10	6.4143e-09	13.1488	7.61327	12.1605	6.38836e-07	2.34722e-06	5.83499	KPN	-	1683119	1684297	1179	CDS	KPN_RS08120	mannose-6-phosphate isomerase
KPN_RS08125	fumA	KPN_01516	√	√			0.431384	-1.14991	8.22026	7.71455	1.65407e-05	4.34569e-05	1.95331	7.84818	-17.0031	3.43511e-08	1.98395e-07	9.01673	KPN	+	1684499	1686145	1647	CDS	KPN_RS08125	fumarate hydratase
KPN_RS08130	fumC	KPN_01517	√	√			-0.330257	1.24848	3.52677	-2.4795	0.0326575	0.046727	-5.30724	4.9562	12.2732	5.90126e-07	2.19079e-06	6.30428	KPN	+	1686485	1687885	1401	CDS	KPN_RS08130	class II fumarate hydratase
KPN_RS08135	tus	KPN_01518	√	√			1.51055	1.59869	3.74288	11.8785	3.33574e-07	1.30912e-06	6.85391	4.28208	11.8921	7.73783e-07	2.77825e-06	6.13502	KPN	-	1687875	1688807	933	CDS	KPN_RS08135	DNA replication terminus site-binding protein
KPN_RS08140	rstB	KPN_01519	√	√			1.16989	1.32245	3.94214	9.67407	2.21756e-06	6.99617e-06	4.75671	4.4495	11.2509	1.24273e-06	4.17909e-06	5.5846	KPN	-	1688883	1690184	1302	CDS	KPN_RS08140	two-component sensor histidine kinase
KPN_RS08145	KPN_01520	KPN_01520	√	√			-2.97686	-2.43278	0.33766	-6.66881	5.6835e-05	0.000133994	2.20225	1.68453	-8.07588	1.9559e-05	4.90531e-05	3.19485	KPN	-	1690440	1690802	363	CDS	KPN_RS08145	hypothetical protein
KPN_RS08150	rstA	KPN_01521	√	√			-0.671279	-0.48716	5.5825	-8.50842	7.01697e-06	1.9883e-05	3.16972	6.06631	-5.77964	0.000258125	0.00051025	-0.509587	KPN	-	1691045	1691764	720	CDS	KPN_RS08150	DNA-binding response regulator
KPN_RS08155	ydgC	KPN_01522	√	√			0.730183	0.971295	2.2944	4.35942	0.00143578	0.00263678	-1.76676	2.71334	5.70911	0.000282284	0.000552501	0.068337	KPN	+	1691893	1692228	336	CDS	KPN_RS08155	membrane protein
KPN_RS08160	ydgB	KPN_01523	√	√			-1.6572	-1.53145	6.00081	-21.761	9.96386e-10	9.93974e-09	12.7269	6.36697	-15.6623	7.07747e-08	3.56e-07	8.40582	KPN	-	1692225	1692947	723	CDS	KPN_RS08160	dihydrofolate reductase FolM
KPN_RS08165	ydgI	KPN_01524	√	√			-2.68523	-3.18402	5.32106	-24.0068	3.80944e-10	4.65917e-09	13.8798	5.64803	-31.8383	1.26958e-10	2.61582e-09	15.2132	KPN	-	1692984	1694366	1383	CDS	KPN_RS08165	arginine:ornithine antiporter
KPN_RS08170	ydgH	KPN_01525	√	√			0.694378	0.187501	8.25691	11.418	4.82495e-07	1.7987e-06	5.79423	8.17369	2.95903	0.0158474	0.0228519	-5.15064	KPN	-	1694544	1695494	951	CDS	KPN_RS08170	hypothetical protein
KPN_RS08175							0.103437	0.381761	-2.25187	0.119	0.907641	0.926316	-6.30033	-0.985699	0.852983	0.415618	0.457744	-6.24303	KPN	-	1695491	1695673	183	CDS	KPN_RS08175	hypothetical protein
KPN_RS08190	pntA	KPN_01526	√	√			2.12078	2.77208	6.92302	32.387	1.99926e-11	4.95836e-10	16.8191	7.36426	35.851	4.35807e-11	1.30087e-09	16.2416	KPN	+	1696016	1697545	1530	CDS	KPN_RS08190	NAD(P) transhydrogenase subunit alpha
KPN_RS08195	pntB	KPN_01527	√	√			1.80233	2.57066	6.23835	24.3274	3.34466e-10	4.19546e-09	13.8726	6.86142	28.2201	3.75551e-10	5.67239e-09	14.0137	KPN	+	1697556	1698944	1389	CDS	KPN_RS08195	NAD(P) transhydrogenase subunit beta
KPN_RS08200	ydiH	KPN_01528	√	√			-1.69867	-0.664981	0.945892	-6.07911	0.000120914	0.000269105	1.24175	1.19683	-2.4984	0.0337543	0.0461634	-4.55172	KPN	+	1699093	1699281	189	CDS	KPN_RS08200	hypothetical protein
KPN_RS08205	ydaA	KPN_01529	√	√			0.95674	1.85619	7.38735	16.0366	1.92651e-08	1.14387e-07	9.35819	7.98976	25.706	8.67389e-10	1.06087e-08	13.0136	KPN	-	1699390	1700340	951	CDS	KPN_RS08205	universal stress protein E
KPN_RS08210			√	√			1.18307	0.720222	7.94791	19.0158	3.70802e-09	2.87882e-08	11.1138	8.066	11.187	1.30452e-06	4.3568e-06	5.00581	KPN	-	1700479	1701231	753	CDS	KPN_RS08210	transcriptional regulator FNR
KPN_RS08215	ogt	KPN_01531	√	√			0.64155	0.48363	3.84894	5.72313	0.000195019	0.000418724	-0.0545755	4.18797	4.11942	0.00255572	0.00423869	-2.62201	KPN	-	1701426	1701941	516	CDS	KPN_RS08215	methylated-DNA--protein-cysteine methyltransferase
KPN_RS08220				√			0.82169	1.36763	0.232258	2.43096	0.0354819	0.050512	-4.43357	1.11594	4.97488	0.00074649	0.00134917	-0.579052	KPN	+	1702234	1702392	159	CDS	KPN_RS08220	hypothetical protein
KPN_RS08225	abgT	KPN_01532					0.615141	0.508274	0.824352	2.28898	0.0451902	0.0627974	-4.84837	1.41972	2.20772	0.0544145	0.0713583	-5.07999	KPN	-	1702425	1703951	1527	CDS	KPN_RS08225	p-aminobenzoyl-glutamate transporter
KPN_RS08230	abgB	KPN_01533	√	√			1.80125	2.1429	1.01204	6.45031	7.47869e-05	0.000172687	1.73429	1.71182	8.73764	1.03099e-05	2.72785e-05	3.85005	KPN	-	1704071	1705516	1446	CDS	KPN_RS08230	peptidase M20
KPN_RS08235	abgA	KPN_01534	√	√			1.27644	1.74685	0.0697074	3.74252	0.00385706	0.00654698	-2.15735	0.713873	5.37219	0.000436914	0.000824718	0.0779493	KPN	-	1705516	1706826	1311	CDS	KPN_RS08235	peptidase M20
KPN_RS08240	abgR	KPN_01535	√	√			1.07014	0.916281	3.57643	9.02648	4.14402e-06	1.23331e-05	4.16173	3.96127	7.41358	3.87295e-05	9.09176e-05	1.93531	KPN	+	1706993	1707901	909	CDS	KPN_RS08240	LysR family transcriptional regulator
KPN_RS08245	ydaL	KPN_01536	√	√			0.991956	1.1528	5.99024	14.0795	6.69764e-08	3.31295e-07	8.16047	6.4041	12.9428	3.73182e-07	1.4732e-06	6.58044	KPN	+	1708003	1708566	564	CDS	KPN_RS08245	DNA endonuclease SmrA
KPN_RS08250	KPN_01537	KPN_01537	√	√			0.772879	0.598262	2.65537	5.14245	0.000441736	0.000883636	-0.620004	3.35936	3.93988	0.00335308	0.00543657	-2.72603	KPN	-	1708563	1709369	807	CDS	KPN_RS08250	IclR family transcriptional regulator
KPN_RS08255	KPN_01538	KPN_01538	√	√			-1.10936	-0.993518	0.778451	-3.79583	0.00353465	0.00603222	-2.25887	1.91993	-4.80237	0.000948644	0.00168498	-1.03578	KPN	+	1709539	1710225	687	CDS	KPN_RS08255	3-oxoadipate CoA-transferase subunit A
KPN_RS08260	KPN_01539	KPN_01539					0.0819098	-0.50442	-0.199901	0.194694	0.849546	0.874355	-6.81908	1.0824	-1.72312	0.118692	0.146674	-5.72453	KPN	+	1710236	1710892	657	CDS	KPN_RS08260	3-oxoadipate CoA-transferase subunit B
KPN_RS08265	KPN_01540	KPN_01540	√				2.13075	0.282252	3.08023	7.79995	1.50362e-05	3.98203e-05	2.94963	3.98391	1.04147	0.324613	0.366791	-7.31096	KPN	+	1710903	1712105	1203	CDS	KPN_RS08265	acetyl-CoA acetyltransferase
KPN_RS08270	KPN_01541	KPN_01541	√	√			1.5179	0.459198	2.12411	5.74778	0.000188565	0.000405517	0.458012	3.27957	2.86612	0.0184454	0.0262728	-4.47829	KPN	+	1712115	1713467	1353	CDS	KPN_RS08270	3-carboxy-cis%2Ccis-muconate cycloisomerase
KPN_RS08275	KPN_01542	KPN_01542	√	√			1.52165	1.19653	2.13975	6.67137	5.66549e-05	0.0001337	1.73147	3.1645	7.51109	3.49244e-05	8.31881e-05	2.22287	KPN	+	1713457	1714221	765	CDS	KPN_RS08275	3-oxoadipate enol-lactonase
KPN_RS08280	KPN_01543	KPN_01543	√	√			1.11932	1.59863	1.18335	4.59684	0.000995083	0.00188496	-1.05727	2.22904	8.03867	2.03007e-05	5.06526e-05	3.01546	KPN	+	1714214	1714603	390	CDS	KPN_RS08280	4-carboxymuconolactone decarboxylase
KPN_RS08285	KPN_01544	KPN_01544					-0.518962	-0.478974	-0.848583	-1.06957	0.310046	0.360442	-6.06652	0.274592	-1.49146	0.169766	0.203726	-5.83186	KPN	-	1716109	1717353	1245	CDS	KPN_RS08285	mechanosensitive ion channel protein MscS
KPN_RS08295	fumB	KPN_01546					0.187793	0.586355	-0.0287564	0.532076	0.606337	0.651603	-6.73809	0.084945	1.77059	0.110134	0.137111	-5.3982	KPN	-	1717889	1719541	1653	CDS	KPN_RS08295	fumarate hydratase
KPN_RS08300	KPN_01547	KPN_01547					-0.115655	0.789933	-0.767875	-0.254762	0.80409	0.833658	-6.64356	0.139609	2.40742	0.0392068	0.0529846	-4.42996	KPN	-	1719596	1721032	1437	CDS	KPN_RS08300	ABC transporter permease
KPN_RS08310	KPN_01548	KPN_01548		√			-0.00549491	1.25885	4.58677	-0.0588933	0.954202	0.963476	-8.19371	4.66899	11.6667	9.11579e-07	3.19589e-06	5.88096	KPN	+	1721749	1724526	2778	CDS	KPN_RS08310	flavocytochrome c
KPN_RS08315	KPN_01549	KPN_01549		√			0.00302198	1.14001	3.86322	0.0259798	0.979787	0.982607	-8.0244	4.17858	9.60339	4.7218e-06	1.35266e-05	4.18086	KPN	+	1724594	1725544	951	CDS	KPN_RS08315	thiamine biosynthesis lipoprotein ApbE
KPN_RS08320	dcuR	KPN_01550					0.19779	-0.150116	5.5797	2.32894	0.0422221	0.059164	-6.01089	5.4312	-1.34375	0.211667	0.24888	-7.2535	KPN	-	1725525	1726244	720	CDS	KPN_RS08320	two-component system response regulator DcuR
KPN_RS08325	dcuS	KPN_01551	√	√			0.734513	0.538341	5.56022	8.99475	4.27685e-06	1.26791e-05	3.71049	5.8447	5.55661	0.000343329	0.000658744	-0.781428	KPN	-	1726241	1727857	1617	CDS	KPN_RS08325	two-component system sensor histidine kinase DcuS
KPN_RS08330	KPN_01552	KPN_01552	√	√			2.26988	1.96153	2.38858	10.9462	7.13988e-07	2.5465e-06	6.36361	2.92389	10.3133	2.59763e-06	8.01124e-06	5.09314	KPN	+	1728013	1728369	357	CDS	KPN_RS08330	hypothetical protein
KPN_RS08335	KPN_01553	KPN_01553	√	√			1.43002	1.16813	3.58334	9.93011	1.74831e-06	5.65691e-06	5.10289	3.92661	7.52975	3.42439e-05	8.17854e-05	2.08331	KPN	+	1728533	1729453	921	CDS	KPN_RS08335	N-acetylmuramic acid 6-phosphate etherase
KPN_RS08340	KPN_01554	KPN_01554	√	√			-1.81791	-1.03902	7.1384	-22.6015	6.87806e-10	7.47379e-09	13.0101	5.08156	-9.35893	5.85092e-06	1.63417e-05	3.78124	KPN	+	1729718	1731373	1656	CDS	KPN_RS08340	malate:quinone oxidoreductase
KPN_RS08350	KPN_01557	KPN_01557	√	√			1.06003	0.853529	2.82902	6.96501	3.9548e-05	9.5994e-05	1.91836	2.86961	5.3634	0.000442011	0.000833458	-0.451663	KPN	+	1733762	1734688	927	CDS	KPN_RS08350	LysR family transcriptional regulator
KPN_RS08355	KPN_01558	KPN_01558	√				1.48016	0.286988	1.64258	5.56704	0.000241822	0.00050911	0.319543	2.2849	0.977663	0.353587	0.395938	-6.96386	KPN	-	1734678	1735580	903	CDS	KPN_RS08355	malonate decarboxylase subunit epsilon
KPN_RS08360	KPN_01559	KPN_01559	√				0.781087	0.145444	1.31056	2.95267	0.0145273	0.0223307	-3.86969	1.47524	0.610763	0.556345	0.597862	-7.05069	KPN	-	1735580	1736197	618	CDS	KPN_RS08360	phosphoribosyl-dephospho-CoA transferase
KPN_RS08365							-0.684504	-0.264589	0.160526	-2.01914	0.0711943	0.0954185	-5.07896	0.65649	-0.752411	0.470873	0.514055	-6.72419	KPN	-	1736201	1737160	960	CDS	KPN_RS08365	transporter
KPN_RS08370	KPN_01560	KPN_01560		√			0.992326	1.33955	-0.596846	2.08181	0.0641124	0.0865114	-4.76577	0.608284	4.04746	0.00284805	0.00467576	-1.86803	KPN	-	1737297	1738097	801	CDS	KPN_RS08370	malonate decarboxylase subunit gamma
KPN_RS08375	KPN_01561	KPN_01561					0.657483	0.544255	-0.943578	1.24002	0.243387	0.289417	-5.85391	-0.324533	1.37659	0.201654	0.238205	-5.83325	KPN	-	1738097	1738930	834	CDS	KPN_RS08375	biotin-independent malonate decarboxylase subunit beta
KPN_RS08385	KPN_01562	KPN_01562					0.881599	0.470135	-1.62045	1.589	0.143266	0.18037	-5.24491	-0.682985	1.1347	0.285587	0.32669	-6.03473	KPN	-	1739240	1740082	843	CDS	KPN_RS08385	triphosphoribosyl-dephospho-CoA synthase
KPN_RS08390	KPN_01563	KPN_01563		√			-0.489365	-0.451021	1.18721	-2.06553	0.0658847	0.0887687	-5.32074	2.50235	-2.51843	0.0326596	0.0447348	-4.86239	KPN	-	1740082	1741737	1656	CDS	KPN_RS08390	malonate decarboxylase subunit alpha
KPN_RS08395	ydgG	KPN_01564	√	√			1.9499	1.52748	4.9464	20.7763	1.56594e-09	1.41463e-08	12.3983	5.44243	11.311	1.18755e-06	4.02131e-06	5.47268	KPN	-	1741962	1742996	1035	CDS	tqsA	pheromone autoinducer 2 transporter
KPN_RS08400	ydgF	KPN_01565	√	√			0.737459	1.72195	7.44564	11.3415	5.1368e-07	1.89778e-06	5.77695	8.97015	27.163	5.29062e-10	7.39568e-09	13.4763	KPN	+	1743439	1743801	363	CDS	KPN_RS08400	multidrug transporter subunit MdtJ
KPN_RS08405	ydgE	KPN_01566	√	√			0.787009	1.78481	6.13396	9.07387	3.95386e-06	1.18109e-05	3.70557	7.75301	22.3671	3.01085e-09	2.80507e-08	11.6883	KPN	+	1743788	1744117	330	CDS	KPN_RS08405	spermidine export protein MdtI
KPN_RS08410			√				1.03301	0.244198	2.47877	5.86674	0.000160479	0.000350321	0.513773	2.26321	1.28771	0.229721	0.268283	-6.61929	KPN	-	1744161	1744277	117	CDS	KPN_RS08410	hypothetical protein
KPN_RS08415	ydgD	KPN_01567	√	√			1.24707	0.949955	5.0636	14.492	5.08563e-08	2.62211e-07	8.61508	5.19283	9.5722	4.8515e-06	1.38389e-05	3.96507	KPN	-	1744291	1745103	813	CDS	KPN_RS08415	serine protease
KPN_RS08420			√	√			-2.25254	-1.26104	0.268008	-5.39596	0.000307323	0.000635648	0.442849	2.31683	-6.07891	0.0001779	0.000364439	0.661999	KPN	+	1745316	1745459	144	CDS	KPN_RS08420	hypothetical protein
KPN_RS08425				√			0.441758	0.980963	-1.00565	0.951282	0.363974	0.416181	-6.14471	1.07303	3.77673	0.00430777	0.00684159	-2.41552	KPN	+	1745739	1745865	127	CDS	KPN_RS08425	hypothetical protein
KPN_RS08430	asr	KPN_01569					-0.342506	0.0221754	2.781	-2.36288	0.0398512	0.0561501	-5.30562	2.75881	0.134995	0.895564	0.909313	-7.58126	KPN	-	1746049	1746468	420	CDS	KPN_RS08430	acid-shock protein
KPN_RS08435	KPN_01570	KPN_01570	√	√			1.87608	2.16608	6.52525	25.9057	1.80429e-10	2.58036e-09	14.5059	6.93684	27.6915	4.45047e-10	6.47858e-09	13.8189	KPN	-	1746633	1748120	1488	CDS	KPN_RS08435	carboxypeptidase M32
KPN_RS08440	ynfM	KPN_01572		√			-0.105317	-0.940217	1.85245	-0.551192	0.59365	0.640262	-7.30698	2.29065	-5.08618	0.000641013	0.00116959	-0.710096	KPN	-	1748460	1749710	1251	CDS	KPN_RS08440	MFS transporter
KPN_RS08445	ynfL	KPN_01573		√			-0.0557187	-1.2194	3.87962	-0.517946	0.615805	0.660301	-7.88317	4.38196	-7.89225	2.35335e-05	5.7936e-05	2.40052	KPN	+	1749841	1750743	903	CDS	KPN_RS08445	LysR family transcriptional regulator
KPN_RS08450	mlc	KPN_01574	√	√			0.281997	-0.318215	5.96457	3.28064	0.00832289	0.013365	-4.44332	6.43295	-3.13118	0.0119807	0.0176368	-4.64371	KPN	+	1750867	1752087	1221	CDS	KPN_RS08450	transcriptional regulator
KPN_RS08455	bioD	KPN_01575	√	√			-1.4956	-2.24868	3.58976	-9.26588	3.27526e-06	9.9521e-06	4.43142	4.20725	-18.1318	1.94663e-08	1.24888e-07	10.1003	KPN	+	1752215	1752910	696	CDS	KPN_RS08455	dethiobiotin synthase
KPN_RS08460	ynfJ	KPN_01576	√	√			-1.83854	-1.3217	2.75567	-10.0799	1.5249e-06	5.02708e-06	5.4625	3.73892	-9.12259	7.23083e-06	1.97933e-05	3.80825	KPN	-	1752863	1754158	1296	CDS	KPN_RS08460	voltage-gated ClC-type chloride channel ClcB
KPN_RS08465	ynfI	KPN_01577	√	√			-0.422534	-0.677351	4.09279	-4.06661	0.00228097	0.00403139	-2.72375	4.26373	-5.60794	0.00032132	0.000620963	-0.418438	KPN	-	1754292	1754900	609	CDS	KPN_RS08465	DMSO reductase maturation protein DsmD
KPN_RS08470	ynfH	KPN_01578					0.269508	-0.357648	3.05847	1.83852	0.0959483	0.125733	-6.21786	3.13135	-2.09816	0.0650674	0.0842761	-5.69549	KPN	-	1754942	1755799	858	CDS	KPN_RS08470	dimethyl sulfoxide reductase
KPN_RS08475	dmsB	KPN_01579					0.773019	-0.262294	-0.479311	1.97563	0.0765402	0.101996	-4.96746	0.331634	-0.808963	0.439234	0.482167	-6.59394	KPN	-	1755801	1756418	618	CDS	KPN_RS08475	dimethylsulfoxide reductase%2C chain B
KPN_RS08480	ynfE	KPN_01580	√	√			1.20467	1.35004	2.90839	8.18291	9.89704e-06	2.72169e-05	3.38957	3.46643	9.38826	5.7009e-06	1.59727e-05	4.12143	KPN	-	1756429	1758864	2436	CDS	KPN_RS08480	dimethyl sulfoxide reductase subunit A
KPN_RS08485	ynfD	KPN_01581	√	√			3.09061	3.84043	5.28865	27.2452	1.09905e-10	1.73022e-09	15.2025	6.02033	36.0113	4.18628e-11	1.26895e-09	16.3199	KPN	-	1759015	1759284	270	CDS	KPN_RS08485	hypothetical protein
KPN_RS08490	ynfC	KPN_01582	√	√			1.13226	1.33409	4.86653	12.3547	2.30719e-07	9.35626e-07	7.01179	5.37713	13.3495	2.85459e-07	1.16378e-06	7.02863	KPN	+	1759386	1760096	711	CDS	KPN_RS08490	lipoprotein
KPN_RS08495	speG	KPN_01583	√	√			0.710937	0.794173	6.08154	10.093	1.50684e-06	4.98106e-06	4.75962	6.34088	9.87117	3.75284e-06	1.10705e-05	4.06059	KPN	-	1760090	1760650	561	CDS	KPN_RS08495	spermidine N1-acetyltransferase
KPN_RS08500	ynfB	KPN_01584	√	√			1.71663	2.17441	7.14898	26.0415	1.71396e-10	2.48204e-09	14.5013	7.52905	28.9606	2.97599e-10	4.75891e-09	14.2018	KPN	-	1760729	1761070	342	CDS	KPN_RS08500	hypothetical protein
KPN_RS08505	ynfA	KPN_01585	√	√			-0.85266	-0.982814	3.77468	-6.634	5.93518e-05	0.00013939	1.24489	3.57985	-6.36686	0.000125723	0.000265052	0.74274	KPN	+	1761215	1761541	327	CDS	KPN_RS08505	hypothetical protein
KPN_RS08510	KPN_01586	KPN_01586	√	√			-2.52421	-2.32244	3.12298	-16.9298	1.14269e-08	7.41984e-08	10.5888	3.4376	-15.0413	1.00906e-07	4.84909e-07	8.46658	KPN	+	1761655	1762938	1284	CDS	KPN_RS08510	MFS transporter
KPN_RS08515	ydfI	KPN_01587	√				-0.942782	-0.411105	1.56969	-4.17516	0.00191871	0.00343369	-1.85656	2.2732	-2.02161	0.0736769	0.0946946	-5.59714	KPN	+	1763192	1764655	1464	CDS	KPN_RS08515	D-mannonate oxidoreductase
KPN_RS08520	KPN_01588	KPN_01588	√	√			5.35323	7.1436	5.67676	50.6397	2.38995e-13	2.94341e-11	21.1656	6.55699	55.4251	8.5103e-13	1.26638e-10	19.6308	KPN	+	1764920	1765351	432	CDS	KPN_RS08520	universal stress protein G
KPN_RS08525	ydfH	KPN_01589	√				0.511375	0.107856	6.40932	7.0109	3.74229e-05	9.12491e-05	1.22874	6.29472	1.34976	0.209802	0.247013	-7.38899	KPN	-	1765402	1766088	687	CDS	KPN_RS08525	GntR family transcriptional regulator
KPN_RS08530	ydfG	KPN_01590	√	√			2.13249	1.85296	6.44303	29.3738	5.23929e-11	9.9528e-10	15.8373	6.89771	24.4626	1.35223e-09	1.50601e-08	12.6308	KPN	-	1766180	1766929	750	CDS	KPN_RS08530	NAD(P)-dependent oxidoreductase
KPN_RS08535	dcp	KPN_01591	√	√			1.09814	1.61889	4.8224	11.838	3.44406e-07	1.34376e-06	6.5851	5.23074	12.5787	4.77486e-07	1.82968e-06	6.50089	KPN	+	1767060	1769105	2046	CDS	KPN_RS08535	dipeptidyl carboxypeptidase II
KPN_RS08540	KPN_01592	KPN_01592		√			0.0116927	-0.670311	1.18572	0.038269	0.970229	0.974778	-7.26869	1.59382	-2.96015	0.0158185	0.0228163	-3.89514	KPN	-	1769183	1769569	387	CDS	KPN_RS08540	hypothetical protein
KPN_RS08545			√	√			-0.596062	-0.435359	2.93734	-4.25839	0.00168223	0.00304815	-2.11042	4.04036	-3.41032	0.00765489	0.011663	-3.74382	KPN	+	1769987	1770439	453	CDS	KPN_RS08545	AraC family transcriptional regulator
KPN_RS08550	KPN_01594	KPN_01594					-0.381449	-0.352219	0.175646	-1.05651	0.315686	0.366204	-6.37243	0.927522	-1.32454	0.217714	0.255207	-6.21564	KPN	-	1770490	1771164	675	CDS	KPN_RS08550	DUF159 family protein
KPN_RS08565	KPN_01595	KPN_01595	√	√			-1.84175	-1.95635	-0.544366	-3.48437	0.0059129	0.00971043	-2.42298	0.851723	-6.78696	7.718e-05	0.000169309	1.87033	KPN	-	1771638	1772273	636	CDS	KPN_RS08565	helix-turn-helix transcriptional regulator
KPN_RS08570			√	√			-3.38911	-3.68542	-2.37861	-3.68146	0.00426439	0.00717473	-1.7707	-1.50508	-4.68814	0.00111443	0.00196381	-0.576023	KPN	-	1772341	1772463	123	CDS	KPN_RS08570	hypothetical protein
KPN_RS08580	KPN_01596	KPN_01596		√			-0.0109721	4.61619	3.22357	-0.0762983	0.940693	0.953099	-7.85786	6.35519	32.5434	1.04237e-10	2.29794e-09	15.4095	KPN	+	1773285	1773758	474	CDS	KPN_RS08580	heat-shock protein
KPN_RS08585	ydeJ	KPN_01597	√	√			0.828174	1.68458	2.20841	4.59482	0.000998166	0.00188881	-1.35734	3.26237	10.9728	1.53761e-06	5.05028e-06	5.58138	KPN	+	1773924	1774436	513	CDS	KPN_RS08585	competence protein ComA
KPN_RS08590	KPN_01598	KPN_01598	√	√			-2.03618	-1.86223	7.18648	-31.9633	2.27684e-11	5.51902e-10	16.662	7.48358	-20.9326	5.43687e-09	4.51555e-08	11.0744	KPN	-	1774457	1775674	1218	CDS	KPN_RS08590	diguanylate phosphodiesterase
KPN_RS08595	KPN_01599	KPN_01599	√	√			-3.53625	-1.991	-2.74171	-4.4201	0.00130639	0.00241821	-0.656947	-1.88621	-3.26747	0.00961801	0.0144082	-2.66877	KPN	-	1776225	1776836	612	CDS	KPN_RS08595	helix-turn-helix transcriptional regulator
KPN_RS08600	KPN_01600	KPN_01600	√	√			-0.365639	-0.535442	3.6204	-3.16642	0.0100966	0.0159597	-4.15084	3.90519	-4.24399	0.00212243	0.00356534	-2.36561	KPN	+	1777147	1778073	927	CDS	KPN_RS08600	DNA-binding protein
KPN_RS08605	ygbN	KPN_01601					-0.00577024	0.255958	0.379609	-0.0171503	0.986655	0.988316	-7.01569	1.07483	0.919631	0.381565	0.423811	-6.69454	KPN	-	1778100	1779464	1365	CDS	KPN_RS08605	GntP family transporter
KPN_RS08610	ygbM	KPN_01602					-0.959157	0.149405	-2.25187	-1.5343	0.156084	0.194543	-5.17804	-0.408101	0.379277	0.713207	0.743751	-6.6805	KPN	-	1779522	1780304	783	CDS	KPN_RS08610	hypothetical protein
KPN_RS08615	ygbL	KPN_01603					-0.792276	0.160153	-1.90724	-1.33146	0.212707	0.256927	-5.51062	-1.07821	0.370402	0.719583	0.749962	-6.53097	KPN	-	1780309	1780929	621	CDS	KPN_RS08615	class II aldolase
KPN_RS08620	ygbK	KPN_01604					1.01712	0.827665	-2.27848	1.352	0.206277	0.250062	-5.40159	-1.32917	1.74014	0.115554	0.143292	-5.1272	KPN	-	1780922	1782187	1266	CDS	KPN_RS08620	membrane protein
KPN_RS08625	ygbJ	KPN_01605					-0.516717	0.689383	-2.54798	-0.645467	0.53321	0.582346	-6.02304	-1.105	1.10123	0.29915	0.34075	-5.97475	KPN	-	1782199	1783101	903	CDS	KPN_RS08625	3-hydroxyisobutyrate dehydrogenase
KPN_RS08630	ygbI	KPN_01606		√			0.311917	1.11709	1.55504	1.41273	0.18821	0.230087	-6.38376	2.62328	6.30533	0.000135284	0.000283204	0.882399	KPN	+	1783362	1784123	762	CDS	KPN_RS08630	DeoR family transcriptional regulator
KPN_RS08635	KPN_01607	KPN_01607	√	√			1.73381	1.43985	2.61361	10.248	1.31051e-06	4.40426e-06	5.64454	2.84923	8.34269	1.50357e-05	3.86127e-05	3.20489	KPN	-	1784144	1785004	861	CDS	KPN_RS08635	class A broad-spectrum beta-lactamase SHV-11
KPN_RS08640	KPN_01608	KPN_01608	√	√			-1.77904	-1.61206	3.50411	-12.693	1.78912e-07	7.54098e-07	7.5864	3.86925	-11.0543	1.44391e-06	4.77765e-06	5.53513	KPN	+	1785302	1785562	261	CDS	KPN_RS08640	hypothetical protein
KPN_RS08645			√	√			-1.28612	-1.60478	4.57482	-13.6298	9.11977e-08	4.3115e-07	8.0772	4.67218	-14.5299	1.36542e-07	6.21624e-07	7.94178	KPN	+	1785649	1786737	1089	CDS	KPN_RS08645	hypothetical protein
KPN_RS08650	lacY	KPN_01609					-1.06275	-0.388666	-1.36305	-1.73547	0.11343	0.145753	-5.09335	0.06142	-1.17431	0.27017	0.310913	-6.16711	KPN	-	1786768	1788033	1266	CDS	lacY	MFS transporter
KPN_RS08655	lacZ	KPN_01610		√			0.475958	1.01819	0.0672831	1.26943	0.233144	0.278971	-6.10296	0.732298	3.52683	0.00636488	0.0098318	-2.7363	KPN	-	1788088	1791195	3108	CDS	lacZ	beta-galactosidase
KPN_RS08660	lacI	KPN_01611	√				0.999188	0.200998	2.65842	5.26396	0.000370803	0.000754135	-0.42789	3.06555	1.10024	0.299559	0.341144	-7.03822	KPN	+	1791392	1792456	1065	CDS	KPN_RS08660	hypothetical protein
KPN_RS08665			√	√			-1.99802	-2.76402	3.6311	-14.6397	4.61624e-08	2.41025e-07	9.0168	4.37792	-18.9429	1.32094e-08	9.18996e-08	10.5051	KPN	+	1792711	1793151	441	CDS	KPN_RS08665	N-acetyltransferase
KPN_RS08670	KPN_01613	KPN_01613					-0.0444618	0.35397	3.85752	-0.391979	0.70333	0.740951	-7.93946	3.88047	2.31769	0.0454385	0.0605357	-5.51818	KPN	-	1793204	1793419	216	CDS	KPN_RS08670	DUF4177 domain-containing protein
KPN_RS08675	KPN_01614	KPN_01614	√	√			1.73892	1.37339	2.66276	10.1057	1.48968e-06	4.93214e-06	5.49724	2.96451	8.25344	1.64062e-05	4.19313e-05	3.08502	KPN	-	1793388	1794485	1098	CDS	KPN_RS08675	transcriptional regulator FtrA
KPN_RS08680				√			-0.820411	-1.71879	-0.972507	-1.79863	0.102399	0.133324	-5.10378	0.628955	-5.78332	0.000256927	0.000508068	0.645382	KPN	+	1794553	1794951	399	CDS	KPN_RS08680	rhodanese
KPN_RS08685	KPN_01615	KPN_01615					0.241233	-0.361096	1.42449	1.09311	0.300076	0.349914	-6.72341	2.05676	-1.71743	0.119757	0.147854	-5.99464	KPN	+	1795100	1796203	1104	CDS	KPN_RS08685	5-methyltetrahydropteroyltriglutamate--homocysteine S-methyltransferase
KPN_RS08690	KPN_01616	KPN_01616					0.461737	0.730993	-0.568758	1.07708	0.306841	0.357104	-6.13627	0.252102	2.29316	0.0473055	0.0628199	-4.64016	KPN	+	1796375	1797646	1272	CDS	KPN_RS08690	urea ABC transporter substrate-binding protein
KPN_RS08695	KPN_01617	KPN_01617					0.251658	-0.751637	-0.96416	0.528045	0.60903	0.654216	-6.47708	-1.23904	-1.42256	0.188322	0.223541	-5.5723	KPN	+	1797708	1799282	1575	CDS	KPN_RS08695	branched-chain amino acid ABC transporter permease
KPN_RS08700	KPN_01618	KPN_01618					-0.500098	0.448621	-1.98237	-0.66959	0.518339	0.568422	-6.13464	-0.845448	0.813444	0.436789	0.479778	-6.30643	KPN	+	1799282	1800355	1074	CDS	KPN_RS08700	urea ABC transporter permease subunit UrtC
KPN_RS08705	KPN_01619	KPN_01619					0.320497	0.972183	-1.58659	0.604824	0.558822	0.606854	-6.2727	-0.690132	2.30024	0.0467584	0.0621551	-4.41404	KPN	+	1800355	1801152	798	CDS	KPN_RS08705	ABC transporter ATP-binding protein
KPN_RS08710							0.174922	0.567914	-0.872702	0.359668	0.726604	0.763069	-6.58103	-0.97237	1.32174	0.218608	0.256086	-5.7553	KPN	+	1801162	1801859	698	CDS	KPN_RS08710	urea ABC transporter ATP-binding subunit UrtE
KPN_RS08715			√				1.73528	-0.0536977	3.84249	13.0904	1.33718e-07	5.87154e-07	7.82476	3.48641	-0.343909	0.73875	0.768145	-7.70438	KPN	-	1801895	1802377	483	CDS	KPN_RS08715	DNA-binding protein
KPN_RS08720	ydeE	KPN_01621	√	√			2.0067	0.474294	4.71216	18.8686	3.99876e-09	3.05583e-08	11.4371	4.24742	4.13051	0.00251359	0.00417529	-2.61674	KPN	-	1802507	1803703	1197	CDS	KPN_RS08720	MFS transporter
KPN_RS08725	eamA	KPN_01622	√	√			2.67344	1.48132	3.53293	17.9491	6.49217e-09	4.55743e-08	11.1304	3.59524	10.0542	3.21733e-06	9.67228e-06	4.71857	KPN	+	1803899	1804798	900	CDS	KPN_RS08725	O-acetylserine/cysteine exporter
KPN_RS08730	marB	KPN_01623	√	√			3.61656	3.29901	3.69138	20.8847	1.48846e-09	1.36069e-08	12.6659	4.87975	28.6987	3.22904e-10	5.04314e-09	14.2829	KPN	-	1804847	1805065	219	CDS	KPN_RS08730	multiple antibiotic resistance regulatory periplasmic protein MarB
KPN_RS08735	marA	KPN_01624	√	√			3.6701	3.48358	4.56831	29.0802	5.78452e-11	1.06487e-09	15.9148	5.52962	34.3148	6.46714e-11	1.69826e-09	15.8829	KPN	-	1805106	1805480	375	CDS	KPN_RS08735	MDR efflux pump AcrAB transcriptional activator MarA
KPN_RS08740	marR	KPN_01625	√	√			3.7809	3.36191	4.6123	30.0581	4.17519e-11	8.40845e-10	16.2402	5.48696	32.9192	9.39997e-11	2.16409e-09	15.5139	KPN	-	1805501	1805935	435	CDS	KPN_RS08740	transcriptional regulator
KPN_RS08745	KPN_01626	KPN_01626	√	√			-1.22543	-1.26714	1.69683	-5.243	0.00038211	0.000775659	-0.185156	2.04509	-5.62195	0.000315581	0.000611639	0.11343	KPN	+	1806046	1806153	108	CDS	KPN_RS08745	hypothetical protein
KPN_RS08750	marC	KPN_01627	√	√			-0.315917	-0.335057	4.63765	-3.35423	0.00735289	0.0119217	-4.06683	4.87273	-2.86114	0.0185962	0.0264664	-4.82675	KPN	+	1806197	1806865	669	CDS	KPN_RS08750	stress protection protein MarC
KPN_RS08755	sotB	KPN_01628	√				-1.10275	-0.0672995	5.30202	-13.7725	8.26053e-08	3.97589e-07	8.04573	6.1101	-0.840402	0.422277	0.464886	-7.90424	KPN	-	1806934	1808133	1200	CDS	KPN_RS08755	MFS transporter
KPN_RS08760	KPN_01629	KPN_01629	√	√			2.74552	1.43267	5.58843	33.1332	1.59647e-11	4.35663e-10	17.1671	5.49115	14.7147	1.2227e-07	5.67099e-07	7.93441	KPN	+	1808335	1809126	792	CDS	KPN_RS08760	isomerase
KPN_RS08765	KPN_01630	KPN_01630	√	√			1.39629	1.84701	3.71289	11.8597	3.3856e-07	1.32578e-06	6.83987	4.65444	14.3694	1.50448e-07	6.72748e-07	7.84885	KPN	-	1809190	1809399	210	CDS	KPN_RS08765	oxidoreductase
KPN_RS08770	KPN_01632	KPN_01632	√	√			1.97088	1.73169	5.10888	20.4161	1.85715e-09	1.62561e-08	12.1931	5.9062	11.5136	1.02062e-06	3.5274e-06	5.57081	KPN	-	1809493	1810437	945	CDS	KPN_RS08770	L-lactate dehydrogenase
KPN_RS08775	KPN_01633	KPN_01633					0.916781	0.674475	0.136488	2.0151	0.0716758	0.0959918	-5.07484	0.280077	1.89389	0.0905063	0.114323	-5.26352	KPN	+	1810582	1811064	483	CDS	KPN_RS08775	GCN5 family N-acetyltransferase
KPN_RS08780	yneJ	KPN_01634	√	√			1.28794	1.36719	3.6502	10.8438	7.78858e-07	2.75948e-06	5.95316	3.96633	9.89946	3.664e-06	1.08442e-05	4.50297	KPN	-	1811018	1811896	879	CDS	KPN_RS08780	LysR family transcriptional regulator
KPN_RS08785	yneI	KPN_01635	√	√			-0.707919	-0.896577	5.25976	-7.86037	1.40618e-05	3.75329e-05	2.47538	5.04648	-8.5909	1.18421e-05	3.09455e-05	3.01645	KPN	+	1812001	1813386	1386	CDS	KPN_RS08785	succinate-semialdehyde dehydrogenase
KPN_RS08790	yneH	KPN_01636	√	√			-2.85014	-2.62821	5.39818	-32.0546	2.21365e-11	5.39023e-10	16.8461	5.52296	-21.339	4.58089e-09	3.93898e-08	11.4926	KPN	+	1813467	1814393	927	CDS	KPN_RS08790	glutaminase
KPN_RS08795	yneG	KPN_01637	√	√			-2.79603	-2.75095	3.05558	-16.9422	1.13463e-08	7.39441e-08	10.6138	2.9535	-13.8337	2.09483e-07	8.94898e-07	7.77491	KPN	+	1814393	1814761	369	CDS	KPN_RS08795	DUF4186 domain-containing protein
KPN_RS08800	yneF	KPN_01638	√	√			-1.32469	-1.46667	6.35826	-19.3154	3.18531e-09	2.54682e-08	11.4218	6.58641	-18.8533	1.37764e-08	9.4737e-08	10.1536	KPN	+	1814876	1816300	1425	CDS	KPN_RS08800	GGDEF domain-containing protein
KPN_RS08805	KPN_01639	KPN_01639	√	√			-2.77683	-2.39224	3.24568	-17.6616	7.59067e-09	5.21323e-08	11.0084	3.94031	-16.8789	3.66455e-08	2.0686e-07	9.4719	KPN	+	1816378	1816908	531	CDS	KPN_RS08805	N-acetyltransferase
KPN_RS08810	uxaB	KPN_01640	√	√			-2.31398	-2.32908	3.87631	-19.191	3.39182e-09	2.6839e-08	11.7506	4.50537	-19.4276	1.05561e-08	7.70422e-08	10.7127	KPN	+	1817022	1818473	1452	CDS	KPN_RS08810	altronate oxidoreductase
KPN_RS08815			√	√			1.85778	1.76089	5.15698	18.3523	5.23446e-09	3.80475e-08	11.0723	5.41957	17.2825	2.9748e-08	1.77097e-07	9.48046	KPN	+	1818727	1819173	447	CDS	KPN_RS08815	N-acetyltransferase
KPN_RS08825	KPN_01643	KPN_01643	√	√			-1.41362	-2.27031	-0.184153	-3.63979	0.00456794	0.00764224	-2.25855	0.444403	-7.12277	5.30446e-05	0.000120356	2.32284	KPN	+	1819742	1820458	717	CDS	KPN_RS08825	hypothetical protein
KPN_RS08835				√			-1.12815	-1.22283	0.0723581	-2.42973	0.0355562	0.0506043	-4.37809	0.115733	-3.45015	0.00718563	0.0110013	-2.71763	KPN	+	1820676	1821158	483	CDS	KPN_RS08835	type VI secretion system effector
KPN_RS08840	KPN_01644	KPN_01644					-0.0249421	0.635722	-0.613707	-0.0565085	0.956054	0.964125	-6.71979	0.498235	1.91958	0.0868541	0.110125	-5.28006	KPN	-	1821207	1821587	381	CDS	KPN_RS08840	decarboxylase
KPN_RS08845	KPN_01645	KPN_01645		√			-0.00195529	0.793421	0.428581	-0.00662188	0.994847	0.995591	-7.03117	1.10871	2.61414	0.0278984	0.0386379	-4.33443	KPN	-	1821578	1821898	321	CDS	KPN_RS08845	hypothetical protein
KPN_RS08850	KPN_01646	KPN_01646	√				0.627654	-0.159281	2.55383	3.57151	0.00511474	0.00848025	-3.16622	3.22087	-0.937264	0.3729	0.415306	-7.2418	KPN	-	1822059	1822820	762	CDS	KPN_RS08850	trans-aconitate 2-methyltransferase
KPN_RS08855	KPN_01647	KPN_01647	√	√			-0.874984	-0.602033	3.79752	-7.81199	1.48364e-05	3.93457e-05	2.73182	4.38875	-5.17653	0.000567193	0.00104558	-1.05576	KPN	-	1823029	1823319	291	CDS	KPN_RS08855	hypothetical protein
KPN_RS08860	KPN_01648	KPN_01648	√				0.437495	-0.308431	3.84713	4.02256	0.00244785	0.00429939	-2.73917	4.12069	-2.27675	0.0485964	0.0643268	-5.63634	KPN	-	1823548	1824735	1188	CDS	KPN_RS08860	MFS transporter
KPN_RS08865	KPN_01649	KPN_01649	√	√			5.19255	3.46554	3.64769	29.6564	4.76746e-11	9.32091e-10	15.8785	3.06076	19.1498	1.19956e-08	8.50003e-08	10.675	KPN	-	1824891	1825313	423	CDS	KPN_RS08865	prolyl endopeptidase
KPN_RS08870	KPN_01650	KPN_01650	√				0.752553	0.287537	1.30997	3.29098	0.00817899	0.0131458	-3.28767	1.33996	1.19039	0.264105	0.304522	-6.48703	KPN	+	1825521	1826678	1158	CDS	KPN_RS08870	MFS transporter
KPN_RS08875	KPN_01651	KPN_01651	√				1.40008	-0.0691045	3.95432	11.5057	4.493e-07	1.6962e-06	6.48472	3.83616	-0.397	0.700544	0.731971	-7.76145	KPN	-	1826675	1827520	846	CDS	KPN_RS08875	LysR family transcriptional regulator
KPN_RS08880			√	√			2.57647	0.94509	3.89508	16.3932	1.5589e-08	9.57687e-08	10.1503	3.77593	6.26232	0.000142436	0.000297245	0.566392	KPN	+	1827610	1828668	1059	CDS	KPN_RS08880	nitronate monooxygenase
KPN_RS08885	KPN_01652	KPN_01652	√				1.2679	0.304716	0.666885	4.46131	0.00122557	0.00227806	-1.1301	0.739358	0.936469	0.373287	0.415565	-6.58731	KPN	-	1828679	1829350	672	CDS	KPN_RS08885	metal ABC transporter permease
KPN_RS08890	KPN_01653	KPN_01653	√				2.57563	-0.0393397	0.416319	6.62606	5.99421e-05	0.000140653	2.111	-0.855135	-0.082136	0.936322	0.944432	-6.65175	KPN	-	1829410	1830126	717	CDS	KPN_RS08890	methionine ABC transporter ATP-binding protein
KPN_RS08895	KPN_01654	KPN_01654	√				3.03765	0.256191	0.433773	7.63662	1.80569e-05	4.71397e-05	3.35086	-0.887111	0.579838	0.576137	0.616164	-6.46724	KPN	-	1830123	1830929	807	CDS	KPN_RS08895	metal ABC transporter substrate-binding protein
KPN_RS08900	KPN_01655	KPN_01655	√	√			4.48993	1.58287	1.15125	13.3487	1.11133e-07	5.04954e-07	8.30704	-0.147078	3.52417	0.0063916	0.00987023	-2.53242	KPN	-	1830953	1831981	1029	CDS	KPN_RS08900	2-oxobutyrate oxidase
KPN_RS08905	KPN_01656	KPN_01656	√	√			-1.29816	-1.11985	2.71292	-7.88735	1.36491e-05	3.65591e-05	3.10095	2.87045	-6.84413	7.23402e-05	0.000159476	1.49808	KPN	+	1832264	1832527	264	CDS	KPN_RS08905	hypothetical protein
KPN_RS08910	KPN_01657	KPN_01657	√	√			-1.17766	-1.01763	2.58085	-6.76663	5.03602e-05	0.000119849	1.73192	2.45	-4.53182	0.00139351	0.0024143	-1.56995	KPN	+	1832549	1832860	312	CDS	KPN_RS08910	cupin
KPN_RS08915	KPN_01658	KPN_01658	√	√			-1.02269	-1.00669	2.50669	-5.2287	0.00039004	0.000789661	-0.434907	3.02877	-5.60947	0.000320686	0.00062041	-0.14119	KPN	+	1833037	1833792	756	CDS	KPN_RS08915	hypothetical protein
KPN_RS08920	KPN_01659	KPN_01659		√			-0.267932	0.994824	3.96421	-2.40385	0.0371626	0.0526528	-5.5439	4.90069	9.07308	7.5631e-06	2.06186e-05	3.53341	KPN	-	1833802	1834746	945	CDS	KPN_RS08920	AraC family transcriptional regulator
KPN_RS08925	KPN_01660	KPN_01660		√			0.207515	1.50336	1.84048	0.944677	0.367175	0.418947	-6.9987	2.98651	7.4756	3.62599e-05	8.57213e-05	2.23366	KPN	+	1834852	1836090	1239	CDS	KPN_RS08925	MFS transporter
KPN_RS08930	KPN_01661	KPN_01661	√				1.43442	0.466843	0.0722925	3.46493	0.00610798	0.0100185	-2.61928	0.301034	1.49542	0.168752	0.202646	-5.83307	KPN	-	1836067	1837041	975	CDS	KPN_RS08930	vanillate monooxygenase
KPN_RS08935			√				1.35419	0.460505	0.587642	3.96005	0.00270709	0.0047222	-1.92473	0.652622	1.17822	0.268687	0.309539	-6.31169	KPN	-	1837053	1838090	1038	CDS	KPN_RS08935	(2Fe-2S)-binding protein
KPN_RS08940	KPN_01662	KPN_01662					0.350993	-0.135655	3.20117	2.40672	0.0369809	0.0524508	-5.34583	3.07973	-0.700278	0.501314	0.544845	-7.40744	KPN	+	1838216	1839139	924	CDS	KPN_RS08940	LysR family transcriptional regulator
KPN_RS08945	KPN_01663	KPN_01663					-0.0672273	0.250053	-0.996602	-0.137174	0.893627	0.91358	-6.60724	-0.523145	0.598623	0.564069	0.605069	-6.53887	KPN	-	1839120	1840274	1155	CDS	KPN_RS08945	FAD-dependent urate hydroxylase
KPN_RS08950	KPN_01664	KPN_01664		√			0.4886	0.836893	1.09182	1.53988	0.154733	0.192993	-6.07237	1.62721	3.5109	0.00652695	0.0100618	-2.98881	KPN	+	1840620	1841999	1380	CDS	KPN_RS08950	xanthine permease
KPN_RS08955	KPN_01665	KPN_01665		√			0.660235	1.3036	-0.140062	1.83481	0.0965329	0.126414	-5.27546	0.0885256	2.64103	0.0266909	0.0371096	-4.02789	KPN	+	1841977	1842477	501	CDS	KPN_RS08955	OHCU decarboxylase
KPN_RS08960	KPN_01666	KPN_01666	√				1.55075	0.235664	-1.31727	2.78703	0.0192858	0.0289152	-3.43975	-0.380673	0.528907	0.609564	0.647005	-6.61377	KPN	+	1842474	1842800	327	CDS	KPN_RS08960	hydroxyisourate hydrolase
KPN_RS08965	hipB	KPN_01667	√	√			1.45346	1.20737	3.20625	9.73565	2.09333e-06	6.64729e-06	4.99789	2.92547	7.20564	4.84511e-05	0.000111062	1.92196	KPN	+	1843066	1843332	267	CDS	KPN_RS08965	transcriptional regulator
KPN_RS08970	hipA	KPN_01668	√	√			1.86653	1.06437	4.28797	17.2546	9.51062e-09	6.38451e-08	10.5765	4.13706	7.53691	3.39869e-05	8.12078e-05	2.046	KPN	+	1843332	1844654	1323	CDS	KPN_RS08970	serine/threonine protein kinase
KPN_RS08975	KPN_01669	KPN_01669	√	√			1.1105	0.312124	6.12429	15.345	2.9421e-08	1.64862e-07	9.03714	6.2255	3.23741	0.010094	0.0150664	-4.43479	KPN	-	1844671	1845963	1293	CDS	KPN_RS08975	hypothetical protein
KPN_RS08980	KPN_01670	KPN_01670					-0.658348	-0.196521	-1.55998	-1.12846	0.285572	0.334751	-5.82553	-0.370317	-0.505361	0.625353	0.662189	-6.62962	KPN	-	1846105	1847109	1005	CDS	KPN_RS08980	fimbrial protein
KPN_RS08985	KPN_01671	KPN_01671					0.400276	-0.115953	-0.762492	0.892582	0.393135	0.445531	-6.26304	0.522615	-0.3598	0.72723	0.756754	-6.92114	KPN	-	1847097	1849598	2502	CDS	KPN_RS08985	fimbrial protein
KPN_RS08995	KPN_01673	KPN_01673					-0.816994	-1.05992	-2.26445	-0.999664	0.341139	0.3925	-5.79266	-1.52104	-1.97351	0.0796321	0.101879	-4.74797	KPN	-	1850387	1850950	564	CDS	KPN_RS08995	fimbrial protein
KPN_RS09000			√	√			-1.51768	-1.61919	3.7826	-11.8508	3.40944e-07	1.33311e-06	6.82458	3.78749	-11.4059	1.10588e-06	3.78544e-06	5.8371	KPN	+	1851397	1851684	288	CDS	KPN_RS09000	hypothetical protein
KPN_RS09005	KPN_01674	KPN_01674	√	√			1.51722	0.246793	5.68235	16.5153	1.45135e-08	9.06166e-08	9.87763	5.85477	2.73701	0.0227949	0.0319683	-5.21091	KPN	-	1851912	1852694	783	CDS	KPN_RS09005	type I methionyl aminopeptidase
KPN_RS09010	KPN_01675	KPN_01675	√				1.62295	0.245229	2.3708	8.90592	4.67413e-06	1.37428e-05	4.33856	2.48807	1.32285	0.218255	0.255785	-6.63499	KPN	-	1852675	1852893	219	CDS	KPN_RS09010	hypothetical protein
KPN_RS09015	KPN_01676	KPN_01676	√	√			-1.74932	-2.37988	1.87134	-8.03147	1.1656e-05	3.16638e-05	3.49266	1.88183	-10.4555	2.31446e-06	7.2337e-06	5.39153	KPN	-	1853183	1853431	249	CDS	KPN_RS09015	hypothetical protein
KPN_RS09020	KPN_01677	KPN_01677	√	√			0.991022	1.18045	4.59326	10.2575	1.29952e-06	4.3728e-06	5.18973	5.00488	11.5602	9.85998e-07	3.42542e-06	5.7368	KPN	+	1853728	1855383	1656	CDS	KPN_RS09020	GGDEF domain-containing protein
KPN_RS09025	KPN_01678	KPN_01678		√			0.167178	1.3527	6.01996	2.40835	0.036878	0.0523188	-5.95146	4.83078	12.9666	3.673e-07	1.4575e-06	6.84171	KPN	-	1855417	1856352	936	CDS	KPN_RS09025	hydrolase
KPN_RS09040	KPN_01680	KPN_01680					-0.438503	-0.73545	-0.489344	-1.08695	0.302662	0.352609	-6.14737	0.278265	-1.97095	0.0799618	0.102184	-5.14677	KPN	-	1857361	1857804	444	CDS	KPN_RS09040	PTS sugar transporter subunit IIA
KPN_RS09045	KPN_01681	KPN_01681	√	√			-1.08999	-1.66644	0.589484	-3.31179	0.00789717	0.0127348	-3.02586	1.39611	-6.73754	8.16496e-05	0.000178354	1.70583	KPN	-	1857794	1859239	1446	CDS	KPN_RS09045	MFS transporter
KPN_RS09050			√				-1.88707	-0.780444	-0.981186	-2.94261	0.014779	0.0226945	-3.2335	-0.177256	-1.72966	0.117477	0.145375	-5.39252	KPN	+	1859496	1859609	114	CDS	KPN_RS09050	hypothetical protein
KPN_RS09055	KPN_01682	KPN_01682	√				0.54846	0.389464	1.61362	2.61052	0.0260961	0.038123	-4.54993	2.62479	2.20018	0.0550905	0.0721917	-5.40767	KPN	-	1859985	1861313	1329	CDS	KPN_RS09055	6-phospho-beta-glucosidase
KPN_RS09060	KPN_01683	KPN_01683		√			-0.057165	-0.480674	2.14684	-0.304027	0.767364	0.801007	-7.50871	2.39458	-2.70308	0.0241018	0.0337552	-4.53041	KPN	-	1861325	1862857	1533	CDS	KPN_RS09060	PTS glucose transporter subunit IIBC
KPN_RS09065	KPN_01684	KPN_01684		√			0.170362	0.546862	0.602601	0.549852	0.594534	0.641001	-6.92277	2.39815	3.08046	0.0130067	0.0190531	-3.90309	KPN	+	1863125	1863823	699	CDS	KPN_RS09065	GntR family transcriptional regulator
KPN_RS09070			√	√			1.21433	1.48457	-1.16475	2.52482	0.0302214	0.043579	-3.91235	-0.417345	3.42897	0.00743132	0.0113353	-2.63566	KPN	-	1863829	1864572	744	CDS	KPN_RS09070	anion permease
KPN_RS09075	KPN_01685	KPN_01685	√	√			2.19832	0.834228	5.11866	20.8252	1.53043e-09	1.38489e-08	12.4072	5.11084	5.67434	0.000295087	0.000575877	-0.485844	KPN	+	1864684	1865568	885	CDS	KPN_RS09075	LysR family transcriptional regulator
KPN_RS09080	KPN_01687	KPN_01687	√	√			1.61909	1.40478	5.83191	20.4873	1.79519e-09	1.57912e-08	12.1136	5.92112	15.9433	6.05429e-08	3.0859e-07	8.63484	KPN	+	1865680	1866555	876	CDS	KPN_RS09080	6-phosphogluconate dehydrogenase
KPN_RS09085	KPN_01688	KPN_01688					-0.029453	0.453169	1.20469	-0.116059	0.909913	0.92761	-7.26789	1.97887	2.17613	0.057299	0.074846	-5.27859	KPN	-	1866638	1867795	1158	CDS	KPN_RS09085	sugar diacid utilization regulator
KPN_RS09090	KPN_01689	KPN_01689					-0.0197322	-0.00828473	-0.142481	-0.0476007	0.962975	0.969308	-6.85533	0.546334	-0.0243544	0.981097	0.983852	-6.99792	KPN	-	1867792	1868967	1176	CDS	KPN_RS09090	glycerate kinase
KPN_RS09095	KPN_01690	KPN_01690	√				-0.819563	-0.619496	0.349893	-2.65663	0.0241137	0.035498	-4.08743	0.434101	-1.92988	0.085428	0.108471	-5.24983	KPN	-	1868981	1870318	1338	CDS	KPN_RS09095	MFS transporter
KPN_RS09100	KPN_01691	KPN_01691					1.24632	0.508289	-1.14759	2.38397	0.0384443	0.0543251	-4.14415	-0.332892	1.13815	0.284217	0.325401	-6.11084	KPN	-	1870428	1871306	879	CDS	KPN_RS09100	calcium-binding protein
KPN_RS09105	KPN_01692	KPN_01692					0.624012	0.758411	-0.874357	1.30998	0.219608	0.264584	-5.78878	-0.71383	1.80336	0.104564	0.130601	-5.16633	KPN	-	1871320	1872657	1338	CDS	KPN_RS09105	MFS transporter
KPN_RS09110	KPN_01693	KPN_01693	√				0.892917	0.216248	0.199379	2.6441	0.0246372	0.036199	-4.06655	0.429628	0.688018	0.508648	0.551584	-6.71304	KPN	-	1872793	1873983	1191	CDS	KPN_RS09110	3-ketoacyl-CoA thiolase
KPN_RS09115	KPN_01694	KPN_01694					0.902057	0.538048	-1.38682	1.6309	0.134085	0.169729	-5.24008	-0.952304	1.0989	0.300114	0.341629	-6.01276	KPN	-	1873995	1874729	735	CDS	KPN_RS09115	3-oxoacyl-ACP synthase
KPN_RS09120	KPN_01695	KPN_01695					0.253447	-0.00263125	-1.03672	0.546429	0.596798	0.643269	-6.44752	-0.183073	-0.00601321	0.995332	0.995443	-6.81307	KPN	-	1874741	1876333	1593	CDS	KPN_RS09120	acyl CoA:acetate/3-ketoacid CoA transferase
KPN_RS09125	KPN_01696	KPN_01696					0.786909	-0.376624	-1.60233	1.48946	0.167333	0.207166	-5.38276	-0.791415	-0.780177	0.455157	0.497709	-6.34708	KPN	-	1876330	1877886	1557	CDS	KPN_RS09125	AMP-dependent synthetase
KPN_RS09130	KPN_01697	KPN_01697	√	√			1.97043	1.36045	-1.35409	2.77468	0.0196979	0.0294342	-3.43186	-0.277325	3.0196	0.0143583	0.020811	-3.33047	KPN	-	1878135	1878524	390	CDS	KPN_RS09130	glyoxalase/bleomycin resistance/dioxygenase family protein
KPN_RS09135	KPN_01698	KPN_01698					0.778148	0.59469	-0.304989	1.80025	0.10213	0.133019	-5.27868	0.319928	1.91958	0.0868535	0.110125	-5.23654	KPN	-	1878526	1879860	1335	CDS	KPN_RS09135	L-fucose:H+ symporter permease
KPN_RS09140	KPN_01699	KPN_01699					-1.32935	-0.465243	-1.07022	-2.2239	0.0504623	0.0694391	-4.41832	-0.402045	-1.13386	0.285922	0.327003	-6.09997	KPN	-	1879897	1880838	942	CDS	KPN_RS09140	ribokinase
KPN_RS09145	KPN_01700	KPN_01700	√	√			-1.75401	-0.964467	-0.518386	-3.71374	0.00404379	0.00683146	-2.05136	0.401757	-3.03414	0.0140229	0.0203689	-3.46661	KPN	-	1880850	1881539	690	CDS	KPN_RS09145	allulose-6-phosphate 3-epimerase
KPN_RS09150	KPN_01701	KPN_01701		√			0.540416	0.990871	-1.0847	0.999032	0.34143	0.392695	-6.0783	-0.490744	2.5603	0.030484	0.0419262	-4.04049	KPN	-	1881649	1882449	801	CDS	KPN_RS09150	alkaline phosphatase
KPN_RS09155	KPN_01702	KPN_01702		√			-0.290755	1.55117	-0.88292	-0.589426	0.568703	0.615961	-6.46131	0.261739	4.44699	0.00157552	0.00270168	-1.17669	KPN	+	1882812	1883561	750	CDS	KPN_RS09155	2-deoxyribose-5-phosphate aldolase
KPN_RS09160	KPN_01703	KPN_01703		√			0.275554	0.646042	3.41918	1.75861	0.109269	0.141083	-6.43105	3.95394	4.28833	0.00198771	0.00335375	-2.30417	KPN	+	1883615	1885120	1506	CDS	KPN_RS09160	pentose kinase
KPN_RS09165	KPN_01704	KPN_01704		√			-0.0583269	0.546131	4.70791	-0.522508	0.612739	0.657805	-8.07414	4.94133	4.91548	0.000810305	0.00145469	-1.54569	KPN	+	1885182	1885955	774	CDS	KPN_RS09165	alkaline phosphatase
KPN_RS09170	KPN_01705	KPN_01705					0.122159	0.456558	1.54146	0.446224	0.664979	0.706617	-7.2695	2.1666	2.24296	0.0513636	0.067589	-5.22109	KPN	-	1886092	1887006	915	CDS	KPN_RS09170	AraC family transcriptional regulator
KPN_RS09180	KPN_01707	KPN_01707					-0.327926	-0.67429	0.0742637	-0.841552	0.419785	0.47174	-6.54581	0.253682	-2.01596	0.0743533	0.0955182	-5.074	KPN	+	1887456	1888553	1098	CDS	KPN_RS09180	alpha/beta hydrolase
KPN_RS09185	KPN_01708	KPN_01708					-0.718369	0.562356	-0.14476	-1.86428	0.0919848	0.120923	-5.22807	0.0288101	1.63515	0.136176	0.166437	-5.57621	KPN	+	1888753	1889124	372	CDS	KPN_RS09185	hypothetical protein
KPN_RS09190	KPN_01709	KPN_01709	√	√			-1.00178	-0.605456	2.81644	-6.29813	9.08692e-05	0.000206967	1.03241	4.34921	-5.24605	0.000516648	0.000957465	-0.947504	KPN	+	1889286	1890266	981	CDS	KPN_RS09190	AraC family transcriptional regulator
KPN_RS09195	KPN_01710	KPN_01710	√				-0.721268	-0.0149203	2.96944	-5.23411	0.00038702	0.00078503	-0.562704	4.22338	-0.115547	0.910529	0.921713	-7.92417	KPN	+	1890345	1891355	1011	CDS	KPN_RS09195	type I glyceraldehyde-3-phosphate dehydrogenase
KPN_RS09200			√				-1.56527	-0.554506	-1.2128	-3.07842	0.0117245	0.018322	-2.97333	-0.28047	-1.41457	0.190583	0.225925	-5.79642	KPN	-	1891776	1891940	165	CDS	KPN_RS09200	hypothetical protein
KPN_RS09215	KPN_01714	KPN_01714	√				-2.18052	-0.846881	-1.511	-3.24659	0.00881541	0.0140998	-2.61443	0.148526	-2.21517	0.0537555	0.0705632	-4.73725	KPN	+	1894481	1894813	333	CDS	KPN_RS09215	transcriptional regulator
KPN_RS09220	KPN_01715	KPN_01715	√	√			-1.89946	-1.84437	-0.700502	-4.2551	0.00169097	0.00306134	-1.12886	-0.437711	-2.9634	0.0157347	0.0227076	-3.37368	KPN	+	1894810	1895346	537	CDS	KPN_RS09220	hypothetical protein
KPN_RS09230	KPN_01716	KPN_01716	√	√			1.19632	2.17001	-0.400269	3.10644	0.0111788	0.017541	-3.11692	0.907432	7.30122	4.3686e-05	0.000101398	2.46262	KPN	-	1896346	1897527	1182	CDS	KPN_RS09230	aldo/keto reductase
KPN_RS09235	KPN_01717	KPN_01717					0.595459	0.827512	-0.616152	1.33394	0.211921	0.256036	-5.82882	0.456841	2.25117	0.0506775	0.0667682	-4.75507	KPN	-	1897574	1898560	987	CDS	KPN_RS09235	oxidoreductase
KPN_RS09240	KPN_01718	KPN_01718		√			0.469274	0.825138	2.13458	2.43286	0.0353668	0.0503615	-5.00375	2.70272	4.49992	0.00145916	0.0025207	-1.68541	KPN	+	1898777	1899685	909	CDS	KPN_RS09240	LysR family transcriptional regulator
KPN_RS09245	KPN_01720	KPN_01720	√	√			-1.89394	-1.55438	1.16793	-6.93846	4.08368e-05	9.88088e-05	2.34081	1.58916	-5.62527	0.000314238	0.000609255	0.236598	KPN	-	1899867	1900385	519	CDS	KPN_RS09245	hypothetical protein
KPN_RS09250	pgtA	KPN_01721					-0.209395	-0.210985	1.88544	-1.10096	0.296809	0.346558	-6.85283	2.44066	-1.09813	0.300432	0.34192	-6.88224	KPN	-	1900513	1901763	1251	CDS	KPN_RS09250	transcriptional regulator
KPN_RS09255	pgtB	KPN_01722	√	√			0.678441	0.481083	2.44808	4.27187	0.0016469	0.00298965	-1.95493	2.7408	2.62185	0.0275468	0.0381906	-4.75147	KPN	-	1901753	1903762	2010	CDS	KPN_RS09255	sensor histidine kinase
KPN_RS09260	pgtC	KPN_01723					-0.487547	-0.345371	0.834194	-1.82322	0.0983779	0.128539	-5.58497	1.30079	-1.43934	0.183646	0.218718	-6.17319	KPN	-	1903759	1904979	1221	CDS	KPN_RS09260	phosphoglycerate transport regulatory protein pgtC
KPN_RS09265	pgtP	KPN_01724	√	√			-2.0091	-1.58245	1.34019	-6.78974	4.89502e-05	0.000116805	2.12017	2.15371	-7.94558	2.22949e-05	5.52167e-05	2.92814	KPN	+	1905385	1906776	1392	CDS	KPN_RS09265	MFS transporter
KPN_RS09270	ygaU	KPN_01725	√	√			0.61028	1.10362	3.87188	5.32949	0.000337693	0.000693112	-0.646921	4.8037	10.1081	3.07598e-06	9.3073e-06	4.53217	KPN	-	1906913	1907362	450	CDS	KPN_RS09270	peptidoglycan-binding protein LysM
KPN_RS09275			√	√			1.87389	1.66683	2.58456	11.3821	4.96878e-07	1.84717e-06	6.687	2.85669	10.0691	3.17764e-06	9.57403e-06	4.87744	KPN	+	1907817	1908689	873	CDS	KPN_RS09275	alpha/beta hydrolase
KPN_RS09280	KPN_01727	KPN_01727	√	√			0.543046	0.776584	1.91258	2.92404	0.0152555	0.0233696	-4.10191	2.47459	3.95725	0.00326551	0.00531228	-2.48131	KPN	-	1908742	1909386	645	CDS	KPN_RS09280	TenA family transcriptional regulator
KPN_RS09285	KPN_01728	KPN_01728					-0.732066	-0.229115	0.15423	-2.15409	0.0567779	0.0773548	-4.86197	1.07234	-0.59002	0.569578	0.609758	-6.95229	KPN	-	1909386	1910231	846	CDS	KPN_RS09285	BtpA family membrane complex biogenesis protein
KPN_RS09290	KPN_01729	KPN_01729					-0.234315	0.212709	0.32735	-0.712441	0.492543	0.542577	-6.72752	0.481294	0.673431	0.517458	0.560231	-6.73688	KPN	+	1910258	1911130	873	CDS	KPN_RS09290	hypothetical protein
KPN_RS09295	KPN_01730	KPN_01730	√	√			-0.730537	0.605036	0.75931	-2.69915	0.0224193	0.033122	-4.13859	2.32388	3.02467	0.0142405	0.020657	-3.97588	KPN	-	1911132	1912085	954	CDS	KPN_RS09295	sugar ABC transporter substrate-binding protein
KPN_RS09305	KPN_01731	KPN_01731	√	√			1.51838	1.25116	3.40047	10.1304	1.45677e-06	4.84414e-06	5.34631	3.87346	9.44003	5.4464e-06	1.53479e-05	4.08763	KPN	+	1912432	1913454	1023	CDS	KPN_RS09305	cytochrome-c peroxidase
KPN_RS09310	KPN_01732	KPN_01732					0.428285	-0.00251614	-0.553081	0.785064	0.450685	0.501945	-6.41261	-0.0319611	-0.00695174	0.994604	0.994975	-6.85015	KPN	+	1913799	1914581	783	CDS	KPN_RS09310	ABC transporter ATP-binding protein
KPN_RS09315	KPN_01733	KPN_01733					0.591812	0.650376	-1.34977	1.03881	0.323454	0.374	-5.9714	-0.761341	1.52371	0.161646	0.194797	-5.54469	KPN	+	1914591	1915601	1011	CDS	KPN_RS09315	ABC transporter permease
KPN_RS09320	KPN_01734	KPN_01734					0.508366	0.0799783	-0.206049	1.34672	0.207913	0.251804	-5.92791	0.383383	0.246218	0.810994	0.833236	-6.92217	KPN	+	1915605	1916684	1080	CDS	KPN_RS09320	aryldialkylphosphatase
KPN_RS09325							0.825607	0.547855	0.00613337	2.00461	0.0729391	0.0975131	-5.05594	0.434366	1.20037	0.260398	0.300636	-6.22979	KPN	+	1916699	1917454	756	CDS	KPN_RS09325	hypothetical protein
KPN_RS09330	KPN_01735	KPN_01735					-0.2229	-0.432237	0.0897918	-0.636915	0.538542	0.587212	-6.70835	0.456896	-1.23124	0.249192	0.288819	-6.20149	KPN	+	1917454	1918596	1143	CDS	KPN_RS09330	peptidase M20
KPN_RS09335							0.217872	0.12764	2.86117	1.51699	0.160347	0.199252	-6.62639	2.88102	0.667901	0.520822	0.563418	-7.38086	KPN	+	1918709	1919137	429	CDS	KPN_RS09335	cell division protein DivIVA
KPN_RS09340	KPN_01736	KPN_01736	√				-0.752809	-0.123943	0.605063	-2.65757	0.0240752	0.035451	-4.16228	1.8506	-0.553489	0.593304	0.632377	-7.18728	KPN	-	1919242	1920033	792	CDS	KPN_RS09340	MBL fold metallo-hydrolase
KPN_RS09345	KPN_01737	KPN_01737	√				0.982799	0.134786	3.76718	8.42652	7.64372e-06	2.14721e-05	3.45527	4.30686	1.14843	0.280169	0.321384	-7.26606	KPN	+	1920197	1921084	888	CDS	KPN_RS09345	LysR family transcriptional regulator
KPN_RS09350	KPN_01738	KPN_01738		√			-0.0833459	-0.253819	4.14698	-0.755994	0.467155	0.518234	-7.78823	5.10164	-2.64811	0.0263818	0.0367201	-5.22474	KPN	-	1921126	1922028	903	CDS	KPN_RS09350	LysR family transcriptional regulator
KPN_RS09355	KPN_01739	KPN_01739					-0.435532	-0.527659	0.170425	-1.309	0.219927	0.264812	-6.08507	1.25961	-1.88502	0.0918014	0.115767	-5.53438	KPN	+	1922132	1923340	1209	CDS	KPN_RS09355	MFS transporter
KPN_RS09360	KPN_01740	KPN_01740	√	√			-0.521457	-1.0682	5.44121	-6.75488	5.10942e-05	0.000121488	1.04555	5.98041	-11.8889	7.75553e-07	2.78169e-06	5.84152	KPN	-	1923398	1924018	621	CDS	KPN_RS09360	lysine transporter LysE
KPN_RS09365	KPN_01741	KPN_01741	√	√			-0.921844	-1.0559	0.425418	-2.98041	0.0138554	0.0213839	-3.55549	1.25498	-3.81546	0.00405776	0.00646894	-2.3958	KPN	-	1924224	1925330	1107	CDS	KPN_RS09365	PTS fructose transporter subunit IIC
KPN_RS09380	KPN_01744	KPN_01744		√			-0.902731	-1.69354	-1.39085	-1.78977	0.103885	0.134945	-5.01529	-1.00469	-3.0266	0.0141959	0.0205979	-3.17032	KPN	-	1926328	1927008	681	CDS	KPN_RS09380	allulose-6-phosphate 3-epimerase
KPN_RS09385	KPN_01745	KPN_01745		√			1.01183	-1.80474	-1.2417	1.63954	0.132259	0.167774	-5.26291	-0.724927	-3.0995	0.0126113	0.0185143	-3.09989	KPN	-	1927029	1928291	1263	CDS	KPN_RS09385	PTS ascorbate transporter subunit IIC
KPN_RS09400	KPN_01748	KPN_01748	√	√			0.444294	0.440682	4.29586	4.53206	0.00109892	0.00205981	-2.00266	4.64465	4.01653	0.00298444	0.00489218	-2.87854	KPN	+	1929255	1930307	1053	CDS	KPN_RS09400	LacI family transcriptional regulator
KPN_RS09410	KPN_01750	KPN_01750	√	√			-3.09077	-1.4481	-1.52654	-5.09661	0.000472153	0.000938873	0.266187	0.351613	-3.95116	0.00329594	0.0053569	-1.96262	KPN	+	1930853	1932151	1299	CDS	KPN_RS09410	oxalate/formate MFS antiporter
KPN_RS09415	KPN_01751	KPN_01751					-0.0916985	-0.0576418	0.939704	-0.322816	0.753509	0.789004	-7.13613	1.57448	-0.251108	0.807326	0.829786	-7.24544	KPN	-	1932189	1932725	537	CDS	KPN_RS09415	N-acetyltransferase
KPN_RS09420				√			-1.27357	-1.46696	-2.22411	-1.61912	0.136611	0.172682	-5.06111	-1.2207	-2.60602	0.028274	0.0390976	-3.81476	KPN	-	1932838	1933026	189	CDS	KPN_RS09420	hypothetical protein
KPN_RS09425	KPN_01752	KPN_01752	√				-1.40731	-0.207014	2.63053	-8.95167	4.46474e-06	1.3185e-05	4.32012	3.13225	-1.34407	0.211565	0.248815	-6.77186	KPN	+	1933365	1933943	579	CDS	KPN_RS09425	TetR family transcriptional regulator
KPN_RS09430	KPN_01753	KPN_01753	√	√			1.54034	1.32198	3.17845	8.15005	1.02526e-05	2.80793e-05	3.3047	4.11758	10.3362	2.54957e-06	7.89027e-06	4.86545	KPN	-	1933919	1935019	1101	CDS	KPN_RS09430	spermidine/putrescine ABC transporter
KPN_RS09435	KPN_01754	KPN_01754	√	√			1.0077	1.26708	0.529493	3.45689	0.00619056	0.0101446	-2.76976	1.42381	5.19922	0.000550136	0.00101518	-0.330464	KPN	+	1935221	1936135	915	CDS	KPN_RS09435	EamA family transporter
KPN_RS09440	KPN_01755	KPN_01755	√	√			-0.756323	-2.0803	1.23682	-3.03886	0.0125413	0.0194735	-3.6983	1.20573	-6.77235	7.84731e-05	0.000171794	1.79969	KPN	-	1936176	1937408	1233	CDS	KPN_RS09440	MFS transporter
KPN_RS09445	KPN_01756	KPN_01756		√			0.592602	1.43299	1.54109	2.39553	0.0376937	0.0533206	-4.88984	2.93884	7.05684	5.70393e-05	0.000128279	1.75252	KPN	+	1937684	1939291	1608	CDS	KPN_RS09445	FAD/NAD(P) binding domain-containing protein
KPN_RS09450	KPN_01757	KPN_01757	√	√			1.20066	1.77119	4.69677	13.1216	1.30739e-07	5.76908e-07	7.66025	5.80232	12.0643	6.83983e-07	2.4892e-06	6.02478	KPN	+	1939399	1940499	1101	CDS	KPN_RS09450	oxidoreductase
KPN_RS09455	KPN_01758	KPN_01758	√	√			1.76678	2.44119	6.10271	20.6369	1.67219e-09	1.48802e-08	12.1596	7.11453	27.6668	4.48628e-10	6.51301e-09	13.8023	KPN	-	1940731	1941219	489	CDS	KPN_RS09455	hypothetical protein
KPN_RS09460	KPN_01759	KPN_01759	√	√			2.28711	2.3101	1.21813	8.32482	8.50823e-06	2.36649e-05	3.9864	2.26426	10.2276	2.78666e-06	8.51576e-06	5.14489	KPN	-	1941329	1942225	897	CDS	KPN_RS09460	LysR family transcriptional regulator
KPN_RS09465	KPN_01760	KPN_01760					0.910849	0.0959287	-0.776353	1.45948	0.175239	0.215955	-5.62311	-0.127429	0.261955	0.799206	0.822703	-6.78901	KPN	+	1942394	1943371	978	CDS	KPN_RS09465	diguanylate cyclase
KPN_RS09470	KPN_01761	KPN_01761	√	√			0.638269	-1.43975	1.34004	2.82542	0.0180588	0.0272586	-4.10073	1.25615	-3.5689	0.00595682	0.00924411	-2.7814	KPN	-	1943404	1944663	1260	CDS	KPN_RS09470
KPN_RS09475	KPN_01762	KPN_01762					0.30097	-0.065807	1.51532	1.19236	0.260754	0.308561	-6.64062	2.07428	-0.239788	0.815824	0.837557	-7.38155	KPN	-	1944660	1945901	1242	CDS	KPN_RS09475	aminotransferase V
KPN_RS09480	KPN_01763	KPN_01763					0.179578	-0.701392	0.223538	0.481355	0.640664	0.683498	-6.8419	0.851883	-1.87929	0.092647	0.116669	-5.43187	KPN	-	1945917	1946654	738	CDS	KPN_RS09480	amino acid ABC transporter ATP-binding protein
KPN_RS09485	KPN_01764	KPN_01764	√	√			-1.16139	-0.950109	-0.402791	-2.91241	0.0155617	0.023825	-3.44454	0.170645	-2.59883	0.0286102	0.0395319	-4.12604	KPN	-	1946635	1947291	657	CDS	KPN_RS09485	amino acid ABC transporter permease
KPN_RS09490	KPN_01765	KPN_01765		√			0.5828	-1.54937	-0.94709	1.30729	0.220487	0.265427	-5.77498	-0.329399	-3.38385	0.00798431	0.0121201	-2.72592	KPN	-	1947291	1947956	666	CDS	KPN_RS09490	glutamine ABC transporter permease
KPN_RS09495	KPN_01766	KPN_01766		√			0.356105	-1.18064	0.572431	1.17829	0.266065	0.314222	-6.36491	1.06659	-4.3386	0.00184588	0.00313122	-1.52556	KPN	-	1947966	1948751	786	CDS	KPN_RS09495	amino acid ABC transporter substrate-binding protein
KPN_RS09500	KPN_01767	KPN_01767	√	√			1.58724	0.836689	3.09061	11.3783	4.98415e-07	1.8516e-06	6.56544	3.28673	5.04571	0.000677387	0.0012326	-1.00454	KPN	-	1948966	1949805	840	CDS	KPN_RS09500	MurR/RpiR family transcriptional regulator
KPN_RS09505	KPN_01768	KPN_01768		√			-0.290781	-1.46733	1.0095	-1.04038	0.32276	0.373359	-6.64925	1.44277	-5.188	0.0005585	0.00102991	-0.344477	KPN	+	1949985	1951571	1587	CDS	KPN_RS09505	gamma-glutamyltransferase
KPN_RS09510	KPN_01769	KPN_01769					-1.05559	-0.442452	-2.06763	-1.42364	0.185114	0.226923	-5.35893	-1.59319	-0.87551	0.403878	0.445822	-6.09358	KPN	+	1951582	1951767	186	CDS	KPN_RS09510	hypothetical protein
KPN_RS09515	KPN_01770	KPN_01770					0.22259	-0.847407	-0.120732	0.640054	0.536582	0.58555	-6.64383	0.260249	-2.22636	0.0527797	0.0693502	-4.74664	KPN	+	1951764	1953161	1398	CDS	KPN_RS09515	amidase
KPN_RS09520	KPN_01771	KPN_01771		√			0.303826	-2.47283	-1.88224	0.48278	0.639687	0.68263	-6.27082	-2.25469	-3.03554	0.013991	0.0203282	-3.02937	KPN	+	1953158	1953544	387	CDS	KPN_RS09520	hypothetical protein
KPN_RS09525	KPN_01772	KPN_01772					-0.288558	-0.216384	-0.510425	-0.733764	0.480008	0.530295	-6.46449	-0.488614	-0.537958	0.603549	0.641351	-6.58357	KPN	+	1953630	1954052	423	CDS	KPN_RS09525	GNAT family N-acetyltransferase
KPN_RS09530	KPN_01773	KPN_01773		√			-0.399264	-1.35698	2.34851	-2.23011	0.0499343	0.068801	-5.40176	2.98735	-8.50445	1.28609e-05	3.33798e-05	3.3401	KPN	-	1954090	1955208	1119	CDS	KPN_RS09530	aspartate-semialdehyde dehydrogenase
KPN_RS09540	KPN_01774	KPN_01774	√	√			0.583242	1.37578	2.23222	3.31914	0.00779998	0.0125819	-3.51088	2.67411	7.13075	5.25823e-05	0.000119357	1.89525	KPN	+	1955529	1956086	558	CDS	KPN_RS09540	HxlR family transcriptional regulator
KPN_RS09545	KPN_01775	KPN_01775	√	√			0.652274	0.606565	3.01999	4.24579	0.00171594	0.00309922	-2.1531	3.54194	4.49723	0.00146486	0.00252916	-1.89086	KPN	+	1956070	1957113	1044	CDS	KPN_RS09545	hemolysin D
KPN_RS09550	KPN_01776	KPN_01776					0.225928	0.200566	3.23462	1.72459	0.115436	0.148083	-6.43363	3.57292	1.46036	0.177935	0.212531	-6.72728	KPN	+	1957110	1958672	1563	CDS	KPN_RS09550	EmrB/QacA family drug resistance transporter
KPN_RS09555	KPN_01777	KPN_01777	√	√			0.636318	0.563381	4.09886	5.83985	0.000166411	0.000361943	0.0557291	4.37073	3.84959	0.0038501	0.00616591	-3.09063	KPN	+	1958692	1959966	1275	CDS	KPN_RS09555	beta-ketoacyl-[acyl-carrier-protein] synthase II
KPN_RS09560							-0.583554	0.912295	-0.616152	-1.43281	0.182543	0.223977	-5.70473	-0.494584	1.6525	0.132553	0.162379	-5.42495	KPN	-	1959970	1960137	168	CDS	KPN_RS09560	hypothetical protein
KPN_RS09570	KPN_01778	KPN_01778	√	√			0.83767	0.684848	3.40285	6.31247	8.92051e-05	0.000203696	0.896099	3.09955	3.53601	0.00627343	0.00969613	-3.31943	KPN	+	1960261	1960671	411	CDS	KPN_RS09570	ASCH domain-containing protein
KPN_RS09575	KPN_01779	KPN_01779	√	√			-1.9937	-2.01815	0.22646	-5.8139	0.000172357	0.00037351	1.03511	0.571143	-6.62516	9.2901e-05	0.000201079	1.72149	KPN	+	1961234	1962214	981	CDS	KPN_RS09575	IS5 family transposase
KPN_RS09580	KPN_01780	KPN_01780					0.250146	0.277225	3.7994	2.02113	0.0709588	0.0951267	-6.12682	4.16143	2.38912	0.0404049	0.0544116	-5.46335	KPN	-	1962970	1963743	774	CDS	KPN_RS09580	AraC family transcriptional regulator
KPN_RS09585	KPN_01781	KPN_01781	√				-0.93756	-0.126446	1.27858	-3.19276	0.00965592	0.0153401	-3.44067	2.04768	-0.626024	0.546723	0.588703	-7.19376	KPN	+	1963863	1964588	726	CDS	KPN_RS09585	GMP synthase
KPN_RS09590	KPN_01782	KPN_01782	√	√			3.89563	2.74419	4.53025	30.4699	3.65089e-11	7.58055e-10	16.3707	4.45421	20.5656	6.36391e-09	5.15756e-08	11.259	KPN	-	1964723	1965466	744	CDS	KPN_RS09590	deoxygluconate dehydrogenase
KPN_RS09595	KPN_01783	KPN_01783	√	√			-1.06751	-1.0348	0.0721745	-2.59154	0.0269586	0.0392545	-4.11279	0.546067	-2.54585	0.031218	0.0428368	-4.29811	KPN	+	1965792	1966301	510	CDS	KPN_RS09595	cysteine hydrolase
KPN_RS09600			√				0.696678	0.542241	1.40079	3.16317	0.0101525	0.0160386	-3.53677	1.78706	2.32254	0.0450774	0.0600995	-4.99346	KPN	-	1967254	1967397	144	CDS	KPN_RS09600	hypothetical protein
KPN_RS09605							0.38132	0.36733	1.44777	1.7794	0.10565	0.137005	-5.84117	1.76999	1.62011	0.139389	0.170015	-6.05617	KPN	-	1967402	1967626	225	CDS	KPN_RS09605	hypothetical protein
KPN_RS09610	KPN_01785	KPN_01785	√	√			1.13559	1.39596	3.77648	8.85995	4.89534e-06	1.43459e-05	3.9388	4.10483	11.4496	1.07037e-06	3.67561e-06	5.80868	KPN	-	1967829	1968596	768	CDS	KPN_RS09610	AraC family transcriptional regulator
KPN_RS09615	KPN_01786	KPN_01786	√	√			-1.25867	-1.31117	0.6164	-4.40844	0.00133024	0.00245728	-1.1993	1.52946	-5.64741	0.000305436	0.00059391	0.268503	KPN	+	1968706	1969497	792	CDS	KPN_RS09615	anion permease
KPN_RS09620	KPN_01787	KPN_01787	√				0.702412	-0.11505	2.80405	4.83965	0.000689625	0.00133129	-1.13373	3.50857	-0.842165	0.421339	0.463949	-7.39607	KPN	-	1969586	1970518	933	CDS	KPN_RS09620	allantoinase
KPN_RS09625	KPN_01788	KPN_01788	√				1.36738	0.406245	1.87153	6.16775	0.00010763	0.000241244	1.11043	3.00111	2.25495	0.0503642	0.0664208	-5.41419	KPN	-	1970531	1971274	744	CDS	KPN_RS09625	Asp/Glu racemase
KPN_RS09630	KPN_01789	KPN_01789	√	√			1.18406	1.56264	1.55705	3.79034	0.00356654	0.00607889	-2.48483	3.16762	10.2469	2.74286e-06	8.40589e-06	4.97362	KPN	-	1971274	1971990	717	CDS	KPN_RS09630	GntR family transcriptional regulator
KPN_RS09635	KPN_01790	KPN_01790	√	√			-0.675178	-0.552501	3.6625	-5.57647	0.000238679	0.000502991	-0.223639	4.25832	-4.84525	0.00089343	0.0015959	-1.51725	KPN	+	1972135	1973631	1497	CDS	KPN_RS09635	nitrate reductase
KPN_RS09640	KPN_01791	KPN_01791	√	√			-2.39227	-2.04552	0.459823	-6.7887	4.9013e-05	0.000116902	2.30577	1.1813	-7.04795	5.76026e-05	0.000129491	2.1259	KPN	+	1973733	1975043	1311	CDS	KPN_RS09640	guanine deaminase
KPN_RS09645	KPN_01792	KPN_01792	√	√			-0.682782	-0.779521	2.20864	-3.82277	0.00338254	0.00578922	-2.63752	2.81128	-4.49383	0.00147207	0.00253973	-1.72292	KPN	-	1975138	1975797	660	CDS	KPN_RS09645	hypothetical protein
KPN_RS09650	KPN_01793	KPN_01793	√	√			-0.570326	-0.694092	3.35807	-4.52616	0.00110893	0.00207638	-1.78131	4.0815	-5.04634	0.000676799	0.00123199	-1.18125	KPN	-	1975788	1977662	1875	CDS	KPN_RS09650	type VI secretion protein
KPN_RS09655			√	√			-1.05838	-0.588719	1.24262	-3.43804	0.00638881	0.0104408	-3.00186	2.15754	-2.93581	0.0164593	0.0236705	-4.08216	KPN	-	1977783	1978724	942	CDS	KPN_RS09655	hypothetical protein
KPN_RS09660	KPN_01794	KPN_01794	√	√			-1.12587	-1.41195	3.338	-8.82879	5.0518e-06	1.47721e-05	4.00778	3.76302	-10.8301	1.7183e-06	5.56863e-06	5.359	KPN	-	1978849	1980105	1257	CDS	KPN_RS09660	GGDEF domain-containing protein
KPN_RS09665	KPN_01795	KPN_01795	√				0.981444	-0.166357	3.29002	7.39553	2.3785e-05	6.04442e-05	2.3465	3.8496	-0.820741	0.432828	0.47572	-7.49065	KPN	+	1980504	1981544	1041	CDS	KPN_RS09665	LacI family transcriptional regulator
KPN_RS09670	KPN_01796	KPN_01796		√			-0.570699	-1.46984	0.604624	-1.7567	0.109607	0.141383	-5.61099	1.03904	-5.21168	0.000540998	0.000999353	-0.222891	KPN	+	1981737	1982660	924	CDS	KPN_RS09670	myo-inositol catabolism protein
KPN_RS09675	KPN_01797	KPN_01797					0.360045	-0.369388	0.740398	1.18929	0.261905	0.309704	-6.40451	1.43137	-1.41763	0.189714	0.225012	-6.23664	KPN	+	1982674	1983846	1173	CDS	KPN_RS09675	oxidoreductase
KPN_RS09680	KPN_01798	KPN_01798					-0.0623394	0.125948	2.72851	-0.424258	0.680395	0.720368	-7.62917	3.1358	0.695056	0.50443	0.547676	-7.42495	KPN	-	1983884	1985008	1125	CDS	KPN_RS09680	hypothetical protein
KPN_RS09690	KPN_01799	KPN_01799	√	√			-2.45518	-1.87209	4.35525	-20.9928	1.41533e-09	1.30948e-08	12.6103	5.38466	-17.2252	3.06336e-08	1.8113e-07	9.45604	KPN	+	1985425	1986120	696	CDS	KPN_RS09690	thiaminase II
KPN_RS09695	KPN_01800	KPN_01800		√			-0.561129	-2.03462	1.01119	-1.15416	0.275375	0.324145	-6.51765	1.77881	-4.84198	0.000897516	0.00160266	-0.89322	KPN	+	1986117	1986845	729	CDS	KPN_RS09695	nitrate/sulfonate/bicarbonate ABC transporter ATP-binding protein
KPN_RS09700	KPN_01801	KPN_01801		√			-0.464282	-1.53639	0.832417	-1.52266	0.158939	0.197687	-6.01387	1.56329	-5.99291	0.000197743	0.000400949	0.730506	KPN	+	1986842	1987582	741	CDS	KPN_RS09700	ABC transporter permease
KPN_RS09705				√			-0.221368	-1.26066	3.11149	-1.56493	0.148788	0.186577	-6.62738	3.39402	-8.51557	1.27246e-05	3.30581e-05	3.26511	KPN	+	1987607	1988542	936	CDS	KPN_RS09705	ABC transporter ATP-binding protein
KPN_RS09710	KPN_01802	KPN_01802	√	√			-0.530855	-1.40388	9.39253	-9.71652	2.13108e-06	6.75116e-06	4.12686	9.51445	-23.0866	2.26928e-09	2.24705e-08	11.8639	KPN	+	1988852	1990234	1383	CDS	KPN_RS09710	aspartate aminotransferase family protein
[truncated: 3,523 more rows]

## Sheet: WS-2
WS-2. Comparison of L-Ag NP exposure RNA-seq data with the 'Oxidative SoxS regulon' dataset (Anes et al.).
[truncated: 257 more rows]

[truncated: 4 more sheets: WS-3, WS-4, WS-5, WS-6]
